# Supplementary material for: The Aryl Hydrocarbon Receptor Governs Epithelial Cell Invasion during Oropharyngeal Candidiasis
Source: mBio. 2017 Mar 21;8(2):e00025-17. doi: 10.1128/mBio.00025-17 (PMC5362030; doi:10.1128/mBio.00025-17)
Supplement: TABLE S1 [file mbo002173240st1.xls]

## Sheet: Sheet0
Log Ratio	ID	Notes	Symbol	Entrez Gene Name	Location	Type(s)	Drug(s)
13.100	ENSG00000204287		HLA-DRA	major histocompatibility complex, class II, DR alpha	Plasma Membrane	transmembrane receptor
12.153	ENSG00000019582		CD74	CD74 molecule, major histocompatibility complex, class II invariant chain	Plasma Membrane	transmembrane receptor
11.998	ENSG00000226025		LGALS17A	Charcot-Leyden crystal protein pseudogene	Other	other
11.915	ENSG00000138755		CXCL9	chemokine (C-X-C motif) ligand 9	Extracellular Space	cytokine
11.359	ENSG00000223865		HLA-DPB1	major histocompatibility complex, class II, DP beta 1	Plasma Membrane	transmembrane receptor
11.101	ENSG00000169248		CXCL11	chemokine (C-X-C motif) ligand 11	Other	cytokine
11.014	ENSG00000231389		HLA-DPA1	major histocompatibility complex, class II, DP alpha 1	Cytoplasm	other
10.776	ENSG00000131203		IDO1	indoleamine 2,3-dioxygenase 1	Cytoplasm	enzyme
10.736	ENSG00000102794		IRG1	immunoresponsive 1 homolog (mouse)	Cytoplasm	enzyme
10.708	ENSG00000154451		GBP5	guanylate binding protein 5	Plasma Membrane	enzyme
10.695	ENSG00000149131		SERPING1	serpin peptidase inhibitor, clade G (C1 inhibitor), member 1	Extracellular Space	other
10.680	ENSG00000169245		CXCL10	chemokine (C-X-C motif) ligand 10	Extracellular Space	cytokine	MDX-1100
10.606	ENSG00000196126		HLA-DRB1	major histocompatibility complex, class II, DR beta 1	Cytoplasm	other	apolizumab
10.000	ENSG00000077522		ACTN2	actinin, alpha 2	Nucleus	transcription regulator
10.000	ENSG00000163568		AIM2	absent in melanoma 2	Cytoplasm	other
10.000	ENSG00000258713		C20orf141	chromosome 20 open reading frame 141	Other	other
10.000	ENSG00000108691		CCL2	chemokine (C-C motif) ligand 2	Extracellular Space	cytokine	mimosine
10.000	ENSG00000105383		CD33	CD33 molecule	Plasma Membrane	other	arsenic trioxide/gemtuzumab ozogamicin/tretinoin, gemtuzumab ozogamicin
10.000	ENSG00000073754		CD5L	CD5 molecule-like	Plasma Membrane	transmembrane receptor
10.000	ENSG00000173762		CD7	CD7 molecule	Plasma Membrane	other
10.000	ENSG00000105388		CEACAM5	carcinoembryonic antigen-related cell adhesion molecule 5	Plasma Membrane	other
10.000	ENSG00000087237		CETP	cholesteryl ester transfer protein, plasma	Extracellular Space	enzyme	torcetrapib
10.000	ENSG00000090539		CHRD	chordin	Extracellular Space	other
10.000	ENSG00000185758		CLDN24	claudin 24	Plasma Membrane	other
10.000	ENSG00000256660		CLEC12B	C-type lectin domain family 12, member B	Plasma Membrane	other
10.000	ENSG00000088882		CPXM1	carboxypeptidase X (M14 family), member 1	Extracellular Space	peptidase
10.000	ENSG00000197721		CR1L	complement component (3b/4b) receptor 1-like	Plasma Membrane	other
10.000	ENSG00000163534		FCRL1	Fc receptor-like 1	Other	other
10.000	ENSG00000132704		FCRL2	Fc receptor-like 2	Other	other
10.000	ENSG00000213512		GBP7	guanylate binding protein 7	Cytoplasm	enzyme
10.000	ENSG00000224557		HLA-DPB2	major histocompatibility complex, class II, DP beta 2 (pseudogene)	Other	other
10.000	ENSG00000196735		HLA-DQA1	major histocompatibility complex, class II, DQ alpha 1	Plasma Membrane	transmembrane receptor
10.000	ENSG00000237541		HLA-DQA2	major histocompatibility complex, class II, DQ alpha 2	Plasma Membrane	transmembrane receptor
10.000	ENSG00000232629		HLA-DQB2	major histocompatibility complex, class II, DQ beta 2	Plasma Membrane	transmembrane receptor
10.000	ENSG00000198502		HLA-DRB5	major histocompatibility complex, class II, DR beta 5	Plasma Membrane	transmembrane receptor
10.000	ENSG00000229391		HLA-DRB6	major histocompatibility complex, class II, DR beta 6 (pseudogene)	Other	other
10.000	ENSG00000148357		HMCN2	hemicentin 2	Extracellular Space	other
10.000	ENSG00000143452		HORMAD1	HORMA domain containing 1	Nucleus	other
10.000	ENSG00000182393		IFNL1	interferon, lambda 1	Extracellular Space	cytokine
10.000	ENSG00000110324		IL10RA	interleukin 10 receptor, alpha	Plasma Membrane	transmembrane receptor
10.000	ENSG00000159387		IRX6	iroquois homeobox 6	Nucleus	transcription regulator
10.000	ENSG00000113263		ITK	IL2-inducible T-cell kinase	Cytoplasm	kinase
10.000	ENSG00000233539		LOC730338	uncharacterized LOC730338	Other	other
10.000	ENSG00000007171		NOS2	nitric oxide synthase 2, inducible	Cytoplasm	enzyme	pimagedine, triflusal, GW 273629, targinine
10.000	ENSG00000197430		OPALIN	oligodendrocytic myelin paranodal and inner loop protein	Cytoplasm	other
10.000	ENSG00000189184		PCDH18	protocadherin 18	Extracellular Space	other
10.000	ENSG00000134853		PDGFRA	platelet-derived growth factor receptor, alpha polypeptide	Plasma Membrane	kinase	sunitinib, pazopanib, axitinib, telatinib, regorafenib, lapatinib/pazopanib, imatinib/sirolimus, imatinib, becaplermin
10.000	ENSG00000170927		PKHD1	polycystic kidney and hepatic disease 1 (autosomal recessive)	Plasma Membrane	other
10.000	ENSG00000124126		PREX1	phosphatidylinositol-3,4,5-trisphosphate-dependent Rac exchange factor 1	Cytoplasm	other
10.000	ENSG00000146955		RAB19	RAB19, member RAS oncogene family	Cytoplasm	enzyme
10.000	ENSG00000108823		SGCA	sarcoglycan, alpha (50kDa dystrophin-associated glycoprotein)	Plasma Membrane	other
10.000	ENSG00000113504		SLC12A7	solute carrier family 12 (potassium/chloride transporter), member 7	Plasma Membrane	transporter
10.000	ENSG00000028137		TNFRSF1B	tumor necrosis factor receptor superfamily, member 1B	Plasma Membrane	transmembrane receptor
10.000	ENSG00000204614		TRIM40	tripartite motif containing 40	Other	other
10.000	ENSG00000157570		TSPAN18	tetraspanin 18	Other	other
10.000	ENSG00000213886		UBD	ubiquitin D	Nucleus	other
10.000	ENSG00000256262		USP30-AS1	USP30 antisense RNA 1	Other	other
10.000	ENSG00000128815		WDFY4	WDFY family member 4	Other	other
10.000	ENSG00000124256		ZBP1	Z-DNA binding protein 1	Cytoplasm	other
9.935	ENSG00000100336		APOL4	apolipoprotein L, 4	Extracellular Space	other
9.201	ENSG00000168961		LGALS9	lectin, galactoside-binding, soluble, 9	Plasma Membrane	other
9.183	ENSG00000214872		SMTNL1	smoothelin-like 1	Cytoplasm	other
9.110	ENSG00000204252		HLA-DOA	major histocompatibility complex, class II, DO alpha	Plasma Membrane	transmembrane receptor
8.957	ENSG00000179583		CIITA	class II, major histocompatibility complex, transactivator	Nucleus	transcription regulator
8.256	ENSG00000134321		RSAD2	radical S-adenosyl methionine domain containing 2	Cytoplasm	enzyme
8.061	ENSG00000134326		CMPK2	cytidine monophosphate (UMP-CMP) kinase 2, mitochondrial	Cytoplasm	kinase
7.828	ENSG00000140105		WARS	tryptophanyl-tRNA synthetase	Cytoplasm	enzyme
7.800	ENSG00000179344		HLA-DQB1	major histocompatibility complex, class II, DQ beta 1	Plasma Membrane	other
7.537	ENSG00000010030		ETV7	ets variant 7	Nucleus	transcription regulator
7.428	ENSG00000162654		GBP4	guanylate binding protein 4	Cytoplasm	enzyme
7.372	ENSG00000008517		IL32	interleukin 32	Extracellular Space	cytokine
7.359	ENSG00000245928		LOC101928809	uncharacterized LOC101928809	Other	other
7.165	ENSG00000178150		ZNF114	zinc finger protein 114	Cytoplasm	other
7.109	ENSG00000125347		IRF1	interferon regulatory factor 1	Nucleus	transcription regulator
6.944	ENSG00000183615		FAM167B	family with sequence similarity 167, member B	Other	other
6.917	ENSG00000137496		IL18BP	interleukin 18 binding protein	Extracellular Space	other
6.853	ENSG00000206337		HCP5	HLA complex P5 (non-protein coding)	Other	other
6.752	ENSG00000140522		RLBP1	retinaldehyde binding protein 1	Cytoplasm	transporter
6.634	ENSG00000168062		BATF2	basic leucine zipper transcription factor, ATF-like 2	Other	other
6.596	ENSG00000004468		CD38	CD38 molecule	Plasma Membrane	enzyme
6.565	ENSG00000141574		SECTM1	secreted and transmembrane 1	Extracellular Space	cytokine
6.562	ENSG00000101017		CD40	CD40 molecule, TNF receptor superfamily member 5	Plasma Membrane	transmembrane receptor	dacetuzumab
6.318	ENSG00000165617		DACT1	dishevelled-binding antagonist of beta-catenin 1	Cytoplasm	other
6.212	ENSG00000242574		HLA-DMB	major histocompatibility complex, class II, DM beta	Cytoplasm	other
6.195	ENSG00000139209		SLC38A4	solute carrier family 38, member 4	Plasma Membrane	transporter
6.132	ENSG00000128284		APOL3	apolipoprotein L, 3	Cytoplasm	transporter
6.088	ENSG00000151617		EDNRA	endothelin receptor type A	Plasma Membrane	transmembrane receptor	bosentan, avosentan, clazosentan, ambrisentan, sitaxsentan, zibotentan, SB 234551, TBC 3214, BSF 302146, macitentan, fandosentan, atrasentan
6.019	ENSG00000224389	D	C4A/C4B	complement component 4B (Chido blood group)	Extracellular Space	other	IgG
5.969	ENSG00000130234		ACE2	angiotensin I converting enzyme 2	Plasma Membrane	peptidase	hydrochlorothiazide/lisinopril, hydrochlorothiazide/moexipril, moexipril, lisinopril
5.863	ENSG00000096996		IL12RB1	interleukin 12 receptor, beta 1	Plasma Membrane	transmembrane receptor
5.782	ENSG00000132530		XAF1	XIAP associated factor 1	Nucleus	other
5.780	ENSG00000119917		IFIT3	interferon-induced protein with tetratricopeptide repeats 3	Cytoplasm	other
5.696	ENSG00000074660		SCARF1	scavenger receptor class F, member 1	Plasma Membrane	transmembrane receptor
5.665	ENSG00000110446		SLC15A3	solute carrier family 15 (oligopeptide transporter), member 3	Cytoplasm	transporter
5.658	ENSG00000133106		EPSTI1	epithelial stromal interaction 1 (breast)	Other	other
5.636	ENSG00000185885		IFITM1	interferon induced transmembrane protein 1	Plasma Membrane	transmembrane receptor
5.625	ENSG00000261971		LOC100507419	uncharacterized LOC100507419	Other	other
5.617	ENSG00000008516		MMP25	matrix metallopeptidase 25	Plasma Membrane	peptidase	marimastat
5.596	ENSG00000163131		CTSS	cathepsin S	Cytoplasm	peptidase
5.504	ENSG00000137959		IFI44L	interferon-induced protein 44-like	Other	other
5.449	ENSG00000166741		NNMT	nicotinamide N-methyltransferase	Cytoplasm	enzyme	atorvastatin/niacin, nicotinic acid/pioglitazone, nicotinic acid, lovastatin/niacin
5.416	ENSG00000129048		ACKR4	atypical chemokine receptor 4	Plasma Membrane	G-protein coupled receptor
5.378	ENSG00000111335		OAS2	2'-5'-oligoadenylate synthetase 2, 69/71kDa	Cytoplasm	enzyme
5.324	ENSG00000156219		ART3	ADP-ribosyltransferase 3	Plasma Membrane	enzyme
5.303	ENSG00000058866		DGKG	diacylglycerol kinase, gamma 90kDa	Cytoplasm	kinase
5.298	ENSG00000255221		CARD17	caspase recruitment domain family, member 17	Other	other
5.296	ENSG00000198963		RORB	RAR-related orphan receptor B	Nucleus	ligand-dependent nuclear receptor
5.295	ENSG00000159871		LYPD5	LY6/PLAUR domain containing 5	Other	other
5.272	ENSG00000119922		IFIT2	interferon-induced protein with tetratricopeptide repeats 2	Cytoplasm	other
5.210	ENSG00000177409		SAMD9L	sterile alpha motif domain containing 9-like	Extracellular Space	other
5.200	ENSG00000197142		ACSL5	acyl-CoA synthetase long-chain family member 5	Cytoplasm	enzyme
5.130	ENSG00000158714		SLAMF8	SLAM family member 8	Extracellular Space	other
5.121	ENSG00000244731	D	C4A/C4B	complement component 4B (Chido blood group)	Extracellular Space	other	IgG
5.076	ENSG00000166278		C2	complement component 2	Extracellular Space	peptidase
5.073	ENSG00000136514		RTP4	receptor (chemosensory) transporter protein 4	Plasma Membrane	other
5.057	ENSG00000179044		EXOC3L1	exocyst complex component 3-like 1	Cytoplasm	other
5.044	ENSG00000198854		C1orf68	chromosome 1 open reading frame 68	Other	other
5.031	ENSG00000222017		MARS2	methionyl-tRNA synthetase 2, mitochondrial	Cytoplasm	enzyme
5.026	ENSG00000162645		GBP2	guanylate binding protein 2, interferon-inducible	Cytoplasm	enzyme
5.022	ENSG00000182326		C1S	complement component 1, s subcomponent	Extracellular Space	peptidase	SERPING1
5.014	ENSG00000002549		LAP3	leucine aminopeptidase 3	Cytoplasm	peptidase
4.994	ENSG00000115415		STAT1	signal transducer and activator of transcription 1, 91kDa	Nucleus	transcription regulator
4.985	ENSG00000179817		MRGPRX4	MAS-related GPR, member X4	Plasma Membrane	G-protein coupled receptor
4.953	ENSG00000130052		STARD8	StAR-related lipid transfer (START) domain containing 8	Cytoplasm	other
4.921	ENSG00000090339		ICAM1	intercellular adhesion molecule 1	Plasma Membrane	transmembrane receptor
4.893	ENSG00000140107		SLC25A47	solute carrier family 25, member 47	Cytoplasm	other
4.851	ENSG00000168394		TAP1	transporter 1, ATP-binding cassette, sub-family B (MDR/TAP)	Cytoplasm	transporter
4.838	ENSG00000165949		IFI27	interferon, alpha-inducible protein 27	Cytoplasm	other
4.836	ENSG00000090554		FLT3LG	fms-related tyrosine kinase 3 ligand	Extracellular Space	cytokine
4.792	ENSG00000197536		C5orf56	chromosome 5 open reading frame 56	Other	other
4.776	ENSG00000163958		ZDHHC19	zinc finger, DHHC-type containing 19	Cytoplasm	other
4.769	ENSG00000100365		NCF4	neutrophil cytosolic factor 4, 40kDa	Cytoplasm	enzyme
4.752	ENSG00000172137		CALB2	calbindin 2	Cytoplasm	other
4.732	ENSG00000129244		ATP1B2	ATPase, Na+/K+ transporting, beta 2 polypeptide	Plasma Membrane	transporter
4.698	ENSG00000157601		MX1	myxovirus (influenza virus) resistance 1, interferon-inducible protein p78 (mouse)	Cytoplasm	enzyme
4.692	ENSG00000147647		DPYS	dihydropyrimidinase	Cytoplasm	enzyme
4.652	ENSG00000130303		BST2	bone marrow stromal cell antigen 2	Plasma Membrane	other
4.592	ENSG00000196859		KRT39	keratin 39	Cytoplasm	other
4.578	ENSG00000140853		NLRC5	NLR family, CARD domain containing 5	Cytoplasm	transcription regulator
4.560	ENSG00000204257		HLA-DMA	major histocompatibility complex, class II, DM alpha	Cytoplasm	other
4.525	ENSG00000168334		XIRP1	xin actin-binding repeat containing 1	Plasma Membrane	other
4.515	ENSG00000240065		PSMB9	proteasome (prosome, macropain) subunit, beta type, 9	Cytoplasm	peptidase	carfilzomib
4.505	ENSG00000182108		DEXI	Dexi homolog (mouse)	Other	other
4.478	ENSG00000139055		ERP27	endoplasmic reticulum protein 27	Other	other
4.463	ENSG00000204610		TRIM15	tripartite motif containing 15	Other	other
4.454	ENSG00000123685		BATF3	basic leucine zipper transcription factor, ATF-like 3	Nucleus	transcription regulator
4.426	ENSG00000133321		RARRES3	retinoic acid receptor responder (tazarotene induced) 3	Cytoplasm	enzyme
4.423	ENSG00000068079		IFI35	interferon-induced protein 35	Nucleus	other
4.408	ENSG00000167077		MEI1	meiosis inhibitor 1	Other	other
4.408	ENSG00000204261		TAPSAR1	TAP1 and PSMB8 antisense RNA 1	Other	other
4.381	ENSG00000117707		PROX1	prospero homeobox 1	Nucleus	transcription regulator
4.339	ENSG00000170396		ZNF804A	zinc finger protein 804A	Other	other
4.316	ENSG00000006468		ETV1	ets variant 1	Nucleus	transcription regulator
4.307	ENSG00000079263		SP140	SP140 nuclear body protein	Nucleus	transcription regulator
4.293	ENSG00000140511		HAPLN3	hyaluronan and proteoglycan link protein 3	Extracellular Space	other
4.291	ENSG00000120664		SPG20OS	SPG20 opposite strand	Other	other
4.278	ENSG00000117228		GBP1	guanylate binding protein 1, interferon-inducible	Cytoplasm	enzyme
4.257	ENSG00000164749		HNF4G	hepatocyte nuclear factor 4, gamma	Nucleus	transcription regulator
4.216	ENSG00000159403		C1R	complement component 1, r subcomponent	Extracellular Space	peptidase	SERPING1
4.155	ENSG00000221963		APOL6	apolipoprotein L, 6	Extracellular Space	transporter
4.151	ENSG00000135604		STX11	syntaxin 11	Plasma Membrane	transporter
4.148	ENSG00000137965		IFI44	interferon-induced protein 44	Cytoplasm	other
4.134	ENSG00000124772		CPNE5	copine V	Plasma Membrane	other
4.111	ENSG00000205220		PSMB10	proteasome (prosome, macropain) subunit, beta type, 10	Cytoplasm	peptidase	carfilzomib
4.094	ENSG00000188859		FAM78B	family with sequence similarity 78, member B	Other	other
4.084	ENSG00000156587		UBE2L6	ubiquitin-conjugating enzyme E2L 6	Cytoplasm	enzyme
4.077	ENSG00000128052		KDR	kinase insert domain receptor (a type III receptor tyrosine kinase)	Plasma Membrane	kinase	AEE 788, sunitinib, cediranib, pazopanib, axitinib, XL647, CEP 7055, brivanib alaninate, CHIR-265, tivozanib, motesanib, OSI-930, telatinib, ramucirumab, cabozantinib, regorafenib, bortezomib/sorafenib, lapatinib/pazopanib, dexamethasone/lenalidomide/sorafenib, bevacizumab/sorafenib, cabozantinib/erlotinib, vatalanib, sorafenib, vandetanib, pegaptanib
4.069	ENSG00000005059		CCDC109B	coiled-coil domain containing 109B	Cytoplasm	other
4.069	ENSG00000172575		RASGRP1	RAS guanyl releasing protein 1 (calcium and DAG-regulated)	Cytoplasm	other
4.069	ENSG00000169432		SCN9A	sodium channel, voltage-gated, type IX, alpha subunit	Plasma Membrane	ion channel	bupivacaine/lidocaine, epinephrine/lidocaine, lidocaine, riluzole, zonisamide
4.061	ENSG00000101347		SAMHD1	SAM domain and HD domain 1	Nucleus	enzyme
4.060	ENSG00000204642		HLA-F	major histocompatibility complex, class I, F	Plasma Membrane	transmembrane receptor
4.054	ENSG00000135605		TEC	tec protein tyrosine kinase	Cytoplasm	kinase
4.040	ENSG00000078081		LAMP3	lysosomal-associated membrane protein 3	Plasma Membrane	other
4.031	ENSG00000185880		TRIM69	tripartite motif containing 69	Nucleus	enzyme
4.019	ENSG00000074966		TXK	TXK tyrosine kinase	Cytoplasm	kinase
3.968	ENSG00000130707		ASS1	argininosuccinate synthase 1	Cytoplasm	enzyme
3.967	ENSG00000144285		SCN1A	sodium channel, voltage-gated, type I, alpha subunit	Plasma Membrane	ion channel	articaine/epinephrine, articaine, chloroprocaine, epinephrine/prilocaine, epinephrine/lidocaine, phenacemide, fosphenytoin, phentermine/topiramate, phenytoin, prilocaine, lamotrigine, lidocaine, riluzole, penicillin G/procaine, phenazopyridine, zonisamide, ropivacaine, procaine, permethrin, topiramate
3.953	ENSG00000121797		CCRL2	chemokine (C-C motif) receptor-like 2	Plasma Membrane	G-protein coupled receptor
3.950	ENSG00000234745		HLA-B	major histocompatibility complex, class I, B	Plasma Membrane	transmembrane receptor
3.943	ENSG00000161381		PLXDC1	plexin domain containing 1	Plasma Membrane	other
3.921	ENSG00000254838		GVINP1	GTPase, very large interferon inducible pseudogene 1	Other	other
3.906	ENSG00000197291		RAMP2-AS1	RAMP2 antisense RNA 1	Other	other
3.905	ENSG00000109511		ANXA10	annexin A10	Cytoplasm	other
3.884	ENSG00000135899		SP110	SP110 nuclear body protein	Nucleus	other
3.877	ENSG00000173193		PARP14	poly (ADP-ribose) polymerase family, member 14	Cytoplasm	other
3.867	ENSG00000198736		MSRB1	methionine sulfoxide reductase B1	Other	other
3.865	ENSG00000181381		DDX60L	DEAD (Asp-Glu-Ala-Asp) box polypeptide 60-like	Other	other
3.855	ENSG00000154589		LY96	lymphocyte antigen 96	Plasma Membrane	transmembrane receptor
3.848	ENSG00000111331		OAS3	2'-5'-oligoadenylate synthetase 3, 100kDa	Cytoplasm	enzyme
3.827	ENSG00000162618		ELTD1	EGF, latrophilin and seven transmembrane domain containing 1	Plasma Membrane	G-protein coupled receptor
3.795	ENSG00000104312		RIPK2	receptor-interacting serine-threonine kinase 2	Plasma Membrane	kinase
3.791	ENSG00000164344		KLKB1	kallikrein B, plasma (Fletcher factor) 1	Extracellular Space	peptidase	aprotinin, ecallantide
3.779	ENSG00000197520		FAM177B	family with sequence similarity 177, member B	Other	other
3.764	ENSG00000138347		MYPN	myopalladin	Cytoplasm	other
3.750	ENSG00000162687		KCNT2	potassium channel, subfamily T, member 2	Plasma Membrane	ion channel
3.742	ENSG00000151364		KCTD14	potassium channel tetramerization domain containing 14	Other	ion channel
3.733	ENSG00000138496		PARP9	poly (ADP-ribose) polymerase family, member 9	Nucleus	enzyme
3.719	ENSG00000137628		DDX60	DEAD (Asp-Glu-Ala-Asp) box polypeptide 60	Cytoplasm	enzyme
3.680	ENSG00000124493		GRM4	glutamate receptor, metabotropic 4	Plasma Membrane	G-protein coupled receptor	fasoracetam
3.668	ENSG00000128335		APOL2	apolipoprotein L, 2	Cytoplasm	other
3.661	ENSG00000093134		VNN3	vanin 3	Extracellular Space	enzyme
3.660	ENSG00000116663		FBXO6	F-box protein 6	Cytoplasm	enzyme
3.656	ENSG00000170382		LRRN2	leucine rich repeat neuronal 2	Plasma Membrane	other
3.616	ENSG00000167759		KLK13	kallikrein-related peptidase 13	Extracellular Space	peptidase
3.592	ENSG00000120217		CD274	CD274 molecule	Plasma Membrane	enzyme
3.568	ENSG00000100342		APOL1	apolipoprotein L, 1	Extracellular Space	transporter
3.555	ENSG00000233217		MROH3P	maestro heat-like repeat family member 3, pseudogene	Other	other
3.552	ENSG00000198879		SFMBT2	Scm-like with four mbt domains 2	Nucleus	other
3.551	ENSG00000248925		LOC102467073	uncharacterized LOC102467073	Other	other
3.531	ENSG00000112139		MDGA1	MAM domain containing glycosylphosphatidylinositol anchor 1	Plasma Membrane	other
3.476	ENSG00000153495		TEX29	testis expressed 29	Other	other
3.457	ENSG00000183508		FAM46C	family with sequence similarity 46, member C	Extracellular Space	other
3.447	ENSG00000101342		TLDC2	TBC/LysM-associated domain containing 2	Other	other
3.445	ENSG00000135363		LMO2	LIM domain only 2 (rhombotin-like 1)	Nucleus	other
3.441	ENSG00000073756		PTGS2	prostaglandin-endoperoxide synthase 2 (prostaglandin G/H synthase and cyclooxygenase)	Cytoplasm	enzyme	acetaminophen/pentazocine, acetaminophen/clemastine/pseudoephedrine, aspirin/butalbital/caffeine, acetaminophen/caffeine/dihydrocodeine, aspirin/hydrocodone, aspirin/oxycodone, acetaminophen/aspirin/caffeine, aspirin/pravastatin, acetaminophen/dexbrompheniramine/pseudoephedrine, aspirin/meprobamate, aspirin/caffeine/propoxyphene, aspirin/butalbital/caffeine/codeine, aspirin/caffeine/dihydrocodein…
3.420	ENSG00000111801		BTN3A3	butyrophilin, subfamily 3, member A3	Plasma Membrane	other
3.419	ENSG00000089127		OAS1	2'-5'-oligoadenylate synthetase 1, 40/46kDa	Cytoplasm	enzyme
3.416	ENSG00000246740		LOC101928388	uncharacterized LOC101928388	Other	other
3.412	ENSG00000239713		APOBEC3G	apolipoprotein B mRNA editing enzyme, catalytic polypeptide-like 3G	Nucleus	enzyme
3.399	ENSG00000107201		DDX58	DEAD (Asp-Glu-Ala-Asp) box polypeptide 58	Cytoplasm	enzyme
3.388	ENSG00000176473		WDR25	WD repeat domain 25	Other	other
3.350	ENSG00000143226		FCGR2A	Fc fragment of IgG, low affinity IIa, receptor (CD32)	Plasma Membrane	transmembrane receptor	IgG
3.334	ENSG00000127325		BEST3	bestrophin 3	Nucleus	ion channel
3.310	ENSG00000172159		FRMD3	FERM domain containing 3	Other	other
3.300	ENSG00000168685		IL7R	interleukin 7 receptor	Plasma Membrane	transmembrane receptor	recombinant human interleukin-7
3.289	ENSG00000204103		MAFB	v-maf avian musculoaponeurotic fibrosarcoma oncogene homolog B	Nucleus	other
3.289	ENSG00000185499		MUC1	mucin 1, cell surface associated	Plasma Membrane	other	HuHMFG1
3.280	ENSG00000135678		CPM	carboxypeptidase M	Plasma Membrane	peptidase
3.272	ENSG00000123700		KCNJ2	potassium inwardly-rectifying channel, subfamily J, member 2	Plasma Membrane	ion channel	nicorandil, amiodarone
3.251	ENSG00000116785		CFHR3	complement factor H-related 3	Extracellular Space	other
3.226	ENSG00000081189		MEF2C	myocyte enhancer factor 2C	Nucleus	transcription regulator
3.214	ENSG00000173702		MUC13	mucin 13, cell surface associated	Extracellular Space	other
3.210	ENSG00000204264		PSMB8	proteasome (prosome, macropain) subunit, beta type, 8	Cytoplasm	peptidase
3.209	ENSG00000178445		GLDC	glycine dehydrogenase (decarboxylating)	Cytoplasm	enzyme
3.186	ENSG00000152778		IFIT5	interferon-induced protein with tetratricopeptide repeats 5	Plasma Membrane	other
3.178	ENSG00000127954		STEAP4	STEAP family member 4	Plasma Membrane	enzyme
3.164	ENSG00000077264		PAK3	p21 protein (Cdc42/Rac)-activated kinase 3	Cytoplasm	kinase
3.158	ENSG00000178965		ERICH3	glutamate-rich 3	Other	other
3.145	ENSG00000166710		B2M	beta-2-microglobulin	Plasma Membrane	transmembrane receptor
3.145	ENSG00000146192		FGD2	FYVE, RhoGEF and PH domain containing 2	Cytoplasm	other
3.141	ENSG00000182621		PLCB1	phospholipase C, beta 1 (phosphoinositide-specific)	Cytoplasm	enzyme
3.138	ENSG00000105894		PTN	pleiotrophin	Extracellular Space	growth factor
3.136	ENSG00000225492		GBP1P1	guanylate binding protein 1, interferon-inducible pseudogene 1	Other	other
3.135	ENSG00000163082		SGPP2	sphingosine-1-phosphate phosphatase 2	Cytoplasm	phosphatase
3.128	ENSG00000130755		GMFG	glia maturation factor, gamma	Cytoplasm	growth factor
3.124	ENSG00000115267		IFIH1	interferon induced with helicase C domain 1	Nucleus	enzyme
3.102	ENSG00000106560		GIMAP2	GTPase, IMAP family member 2	Cytoplasm	other
3.101	ENSG00000197646		PDCD1LG2	programmed cell death 1 ligand 2	Plasma Membrane	enzyme
3.097	ENSG00000269640		LOC100507535	uncharacterized LOC100507535	Other	other
3.070	ENSG00000203804		ADAMTSL4-AS1	ADAMTSL4 antisense RNA 1	Other	other
3.065	ENSG00000134470		IL15RA	interleukin 15 receptor, alpha	Plasma Membrane	transmembrane receptor
3.059	ENSG00000112303		VNN2	vanin 2	Other	enzyme
3.055	ENSG00000123609		NMI	N-myc (and STAT) interactor	Cytoplasm	transcription regulator
3.054	ENSG00000136869		TLR4	toll-like receptor 4	Plasma Membrane	transmembrane receptor	resatorvid
3.053	ENSG00000006210		CX3CL1	chemokine (C-X3-C motif) ligand 1	Extracellular Space	cytokine
3.030	ENSG00000109814		UGDH	UDP-glucose 6-dehydrogenase	Nucleus	enzyme
3.026	ENSG00000205403		CFI	complement factor I	Extracellular Space	peptidase
3.015	ENSG00000146859		TMEM140	transmembrane protein 140	Other	other
3.013	ENSG00000124334		IL9R	interleukin 9 receptor	Plasma Membrane	transmembrane receptor
2.990	ENSG00000159516		SPRR2G	small proline-rich protein 2G	Cytoplasm	other
2.983	ENSG00000079385		CEACAM1	carcinoembryonic antigen-related cell adhesion molecule 1 (biliary glycoprotein)	Plasma Membrane	other
2.975	ENSG00000162931		TRIM17	tripartite motif containing 17	Cytoplasm	enzyme
2.969	ENSG00000183486		MX2	myxovirus (influenza virus) resistance 2 (mouse)	Nucleus	enzyme
2.965	ENSG00000105639		JAK3	Janus kinase 3	Cytoplasm	kinase	tofacitinib, R-348
2.952	ENSG00000025708		TYMP	thymidine phosphorylase	Extracellular Space	growth factor
2.949	ENSG00000154175		ABI3BP	ABI family, member 3 (NESH) binding protein	Extracellular Space	other
2.945	ENSG00000164136		IL15	interleukin 15	Extracellular Space	cytokine
2.939	ENSG00000184371		CSF1	colony stimulating factor 1 (macrophage)	Extracellular Space	cytokine
2.917	ENSG00000206503		HLA-A	major histocompatibility complex, class I, A	Plasma Membrane	other
2.900	ENSG00000100911		PSME2	proteasome (prosome, macropain) activator subunit 2 (PA28 beta)	Cytoplasm	peptidase
2.895	ENSG00000254535		PABPC4L	poly(A) binding protein, cytoplasmic 4-like	Other	other
2.895	ENSG00000184497		TMEM255B	transmembrane protein 255B	Other	other
2.892	ENSG00000136883		KIF12	kinesin family member 12	Cytoplasm	other
2.888	ENSG00000135114		OASL	2'-5'-oligoadenylate synthetase-like	Cytoplasm	enzyme
2.886	ENSG00000233058		LINC00884	long intergenic non-protein coding RNA 884	Other	other
2.876	ENSG00000131669		NINJ1	ninjurin 1	Plasma Membrane	other
2.867	ENSG00000117226		GBP3	guanylate binding protein 3	Other	enzyme
2.857	ENSG00000204323		SMIM5	small integral membrane protein 5	Other	other
2.853	ENSG00000177535		OR2B11	olfactory receptor, family 2, subfamily B, member 11	Plasma Membrane	G-protein coupled receptor
2.846	ENSG00000189377		CXCL17	chemokine (C-X-C motif) ligand 17	Other	other
2.820	ENSG00000064989		CALCRL	calcitonin receptor-like	Plasma Membrane	G-protein coupled receptor
2.811	ENSG00000121316		PLBD1	phospholipase B domain containing 1	Extracellular Space	other
2.808	ENSG00000114698		PLSCR4	phospholipid scramblase 4	Plasma Membrane	enzyme
2.797	ENSG00000156500		FAM122C	family with sequence similarity 122C	Other	other
2.793	ENSG00000108387		SEPT4	septin 4	Cytoplasm	enzyme
2.790	ENSG00000041880		PARP3	poly (ADP-ribose) polymerase family, member 3	Nucleus	enzyme
2.778	ENSG00000196972		LINC00087	long intergenic non-protein coding RNA 87	Other	other
2.773	ENSG00000153993		SEMA3D	sema domain, immunoglobulin domain (Ig), short basic domain, secreted, (semaphorin) 3D	Extracellular Space	other
2.771	ENSG00000023171		GRAMD1B	GRAM domain containing 1B	Other	other
2.741	ENSG00000183598		HIST2H3D	histone cluster 2, H3d	Nucleus	other
2.735	ENSG00000153923		CLCA3P	chloride channel accessory 3, pseudogene	Plasma Membrane	ion channel
2.721	ENSG00000187608		ISG15	ISG15 ubiquitin-like modifier	Extracellular Space	other
2.703	ENSG00000125872		LRRN4	leucine rich repeat neuronal 4	Plasma Membrane	other
2.701	ENSG00000174808		BTC	betacellulin	Extracellular Space	growth factor
2.694	ENSG00000204592		HLA-E	major histocompatibility complex, class I, E	Plasma Membrane	transmembrane receptor
2.692	ENSG00000144712		CAND2	cullin-associated and neddylation-dissociated 2 (putative)	Nucleus	transcription regulator
2.688	ENSG00000075399		VPS9D1	VPS9 domain containing 1	Other	transporter
2.656	ENSG00000185338		SOCS1	suppressor of cytokine signaling 1	Cytoplasm	other
2.654	ENSG00000181143		MUC16	mucin 16, cell surface associated	Other	other
2.634	ENSG00000112096		SOD2	superoxide dismutase 2, mitochondrial	Cytoplasm	enzyme
2.633	ENSG00000173821		RNF213	ring finger protein 213	Cytoplasm	enzyme
2.632	ENSG00000126709		IFI6	interferon, alpha-inducible protein 6	Cytoplasm	other
2.631	ENSG00000186470		BTN3A2	butyrophilin, subfamily 3, member A2	Plasma Membrane	other
2.627	ENSG00000244414		CFHR1	complement factor H-related 1	Extracellular Space	other
2.619	ENSG00000104432		IL7	interleukin 7	Extracellular Space	cytokine
2.613	ENSG00000128383		APOBEC3A	apolipoprotein B mRNA editing enzyme, catalytic polypeptide-like 3A	Cytoplasm	enzyme
2.611	ENSG00000175899		A2M	alpha-2-macroglobulin	Extracellular Space	transporter
2.610	ENSG00000132109		TRIM21	tripartite motif containing 21	Nucleus	enzyme
2.601	ENSG00000141682		PMAIP1	phorbol-12-myristate-13-acetate-induced protein 1	Cytoplasm	other
2.599	ENSG00000198133		TMEM229B	transmembrane protein 229B	Other	other
2.595	ENSG00000150630		VEGFC	vascular endothelial growth factor C	Extracellular Space	growth factor
2.586	ENSG00000067066		SP100	SP100 nuclear antigen	Nucleus	transcription regulator
2.583	ENSG00000107282		APBA1	amyloid beta (A4) precursor protein-binding, family A, member 1	Cytoplasm	transporter
2.578	ENSG00000196374		HIST1H2BM	histone cluster 1, H2bm	Nucleus	other
2.574	ENSG00000010219		DYRK4	dual-specificity tyrosine-(Y)-phosphorylation regulated kinase 4	Nucleus	kinase
2.569	ENSG00000129673		AANAT	aralkylamine N-acetyltransferase	Cytoplasm	enzyme
2.565	ENSG00000203797		DDO	D-aspartate oxidase	Cytoplasm	enzyme
2.553	ENSG00000163840		DTX3L	deltex 3 like, E3 ubiquitin ligase	Cytoplasm	enzyme
2.549	ENSG00000243649		CFB	complement factor B	Extracellular Space	peptidase
2.548	ENSG00000237781		LOC100289061	uncharacterized LOC100289061	Other	other
2.547	ENSG00000110852		CLEC2B	C-type lectin domain family 2, member B	Plasma Membrane	other
2.547	ENSG00000145113		MUC4	mucin 4, cell surface associated	Plasma Membrane	other
2.546	ENSG00000214814		FER1L6	fer-1-like 6 (C. elegans)	Other	other
2.545	ENSG00000000971		CFH	complement factor H	Extracellular Space	other
2.528	ENSG00000026950		BTN3A1	butyrophilin, subfamily 3, member A1	Extracellular Space	other
2.501	ENSG00000162896		PIGR	polymeric immunoglobulin receptor	Plasma Membrane	transporter
2.500	ENSG00000132274		TRIM22	tripartite motif containing 22	Cytoplasm	transcription regulator
2.499	ENSG00000162493		PDPN	podoplanin	Plasma Membrane	other
2.498	ENSG00000173432		SAA1	serum amyloid A1	Extracellular Space	transporter
2.497	ENSG00000256043		CTSO	cathepsin O	Cytoplasm	peptidase
2.497	ENSG00000164283		ESM1	endothelial cell-specific molecule 1	Extracellular Space	growth factor
2.493	ENSG00000165810		BTNL9	butyrophilin-like 9	Other	other
2.492	ENSG00000148516		ZEB1	zinc finger E-box binding homeobox 1	Nucleus	transcription regulator
2.484	ENSG00000172183		ISG20	interferon stimulated exonuclease gene 20kDa	Nucleus	enzyme
2.476	ENSG00000153048		CARHSP1	calcium regulated heat stable protein 1, 24kDa	Cytoplasm	other
2.476	ENSG00000128965		CHAC1	ChaC, cation transport regulator homolog 1 (E. coli)	Cytoplasm	other
2.474	ENSG00000118785		SPP1	secreted phosphoprotein 1	Extracellular Space	cytokine
2.465	ENSG00000159231		CBR3	carbonyl reductase 3	Cytoplasm	enzyme
2.445	ENSG00000128165		ADM2	adrenomedullin 2	Extracellular Space	other
2.443	ENSG00000084734		GCKR	glucokinase (hexokinase 4) regulator	Nucleus	other
2.435	ENSG00000204525		HLA-C	major histocompatibility complex, class I, C	Plasma Membrane	other
2.435	ENSG00000175130		MARCKSL1	MARCKS-like 1	Cytoplasm	other
2.430	ENSG00000188313		PLSCR1	phospholipid scramblase 1	Plasma Membrane	enzyme
2.411	ENSG00000102962		CCL22	chemokine (C-C motif) ligand 22	Extracellular Space	cytokine
2.405	ENSG00000144843		ADPRH	ADP-ribosylarginine hydrolase	Other	enzyme
2.390	ENSG00000157873		TNFRSF14	tumor necrosis factor receptor superfamily, member 14	Plasma Membrane	transmembrane receptor
2.377	ENSG00000073331		ALPK1	alpha-kinase 1	Other	kinase
2.375	ENSG00000152689		RASGRP3	RAS guanyl releasing protein 3 (calcium and DAG-regulated)	Cytoplasm	other
2.370	ENSG00000145362		ANK2	ankyrin 2, neuronal	Plasma Membrane	other
2.366	ENSG00000161570		CCL5	chemokine (C-C motif) ligand 5	Extracellular Space	cytokine
2.361	ENSG00000103313		MEFV	Mediterranean fever	Nucleus	other
2.361	ENSG00000158683		PKD1L1	polycystic kidney disease 1 like 1	Extracellular Space	other
2.358	ENSG00000163395		IGFN1	immunoglobulin-like and fibronectin type III domain containing 1	Nucleus	other
2.352	ENSG00000150556		LYPD6B	LY6/PLAUR domain containing 6B	Other	other
2.346	ENSG00000135407		AVIL	advillin	Plasma Membrane	other
2.340	ENSG00000178075		GRAMD1C	GRAM domain containing 1C	Other	other
2.340	ENSG00000163898		LIPH	lipase, member H	Extracellular Space	enzyme
2.338	ENSG00000220785		MTMR9LP	myotubularin related protein 9-like, pseudogene	Other	other
2.337	ENSG00000196954		CASP4	caspase 4, apoptosis-related cysteine peptidase	Cytoplasm	peptidase
2.328	ENSG00000173221		GLRX	glutaredoxin (thioltransferase)	Cytoplasm	enzyme
2.327	ENSG00000122877		EGR2	early growth response 2	Nucleus	transcription regulator
2.317	ENSG00000173239		LIPM	lipase, family member M	Extracellular Space	enzyme
2.307	ENSG00000067798		NAV3	neuron navigator 3	Nucleus	other
2.304	ENSG00000249700		SRD5A3-AS1	SRD5A3 antisense RNA 1	Other	other
2.301	ENSG00000243742		RPLP0P2	ribosomal protein, large, P0 pseudogene 2	Other	other
2.296	ENSG00000113916		BCL6	B-cell CLL/lymphoma 6	Nucleus	transcription regulator
2.289	ENSG00000163121		NEURL3	neuralized E3 ubiquitin protein ligase 3	Other	other
2.288	ENSG00000168404		MLKL	mixed lineage kinase domain-like	Other	kinase
2.284	ENSG00000086548		CEACAM6	carcinoembryonic antigen-related cell adhesion molecule 6 (non-specific cross reacting antigen)	Plasma Membrane	other
2.284	ENSG00000138439		FAM117B	family with sequence similarity 117, member B	Other	other
2.278	ENSG00000168016		TRANK1	tetratricopeptide repeat and ankyrin repeat containing 1	Nucleus	transcription regulator
2.270	ENSG00000185745		IFIT1	interferon-induced protein with tetratricopeptide repeats 1	Cytoplasm	other
2.264	ENSG00000185404		SP140L	SP140 nuclear body protein-like	Other	other
2.262	ENSG00000091972		CD200	CD200 molecule	Plasma Membrane	other
2.262	ENSG00000172602		RND1	Rho family GTPase 1	Cytoplasm	enzyme
2.261	ENSG00000118507		AKAP7	A kinase (PRKA) anchor protein 7	Plasma Membrane	other
2.257	ENSG00000105939		ZC3HAV1	zinc finger CCCH-type, antiviral 1	Plasma Membrane	other
2.256	ENSG00000229474		PATL2	protein associated with topoisomerase II homolog 2 (yeast)	Cytoplasm	translation regulator
2.255	ENSG00000243701		LINC00883	long intergenic non-protein coding RNA 883	Other	other
2.244	ENSG00000172716		SLFN11	schlafen family member 11	Nucleus	enzyme
2.243	ENSG00000175294		CATSPER1	cation channel, sperm associated 1	Plasma Membrane	ion channel
2.241	ENSG00000124508		BTN2A2	butyrophilin, subfamily 2, member A2	Other	other
2.240	ENSG00000108771		DHX58	DEXH (Asp-Glu-X-His) box polypeptide 58	Cytoplasm	enzyme
2.227	ENSG00000157111		TMEM171	transmembrane protein 171	Other	other
2.224	ENSG00000167705		RILP	Rab interacting lysosomal protein	Cytoplasm	other
2.214	ENSG00000175471		MCTP1	multiple C2 domains, transmembrane 1	Other	other
2.205	ENSG00000159733		ZFYVE28	zinc finger, FYVE domain containing 28	Cytoplasm	other
2.201	ENSG00000140519		RHCG	Rh family, C glycoprotein	Plasma Membrane	transporter
2.198	ENSG00000184988		TMEM106A	transmembrane protein 106A	Other	other
2.183	ENSG00000163565		IFI16	interferon, gamma-inducible protein 16	Nucleus	transcription regulator
2.181	ENSG00000167371		PRRT2	proline-rich transmembrane protein 2	Other	other
2.178	ENSG00000005381		MPO	myeloperoxidase	Cytoplasm	enzyme
2.171	ENSG00000135148		TRAFD1	TRAF-type zinc finger domain containing 1	Other	other
2.147	ENSG00000142677		IL22RA1	interleukin 22 receptor, alpha 1	Plasma Membrane	transmembrane receptor
2.147	ENSG00000251136		LOC101929709	uncharacterized LOC101929709	Other	other
2.147	ENSG00000273062		LOC646976	uncharacterized LOC646976	Other	other
2.147	ENSG00000198959		TGM2	transglutaminase 2	Cytoplasm	enzyme
2.145	ENSG00000162366		PDZK1IP1	PDZK1 interacting protein 1	Extracellular Space	other
2.137	ENSG00000179826		MRGPRX3	MAS-related GPR, member X3	Plasma Membrane	G-protein coupled receptor
2.135	ENSG00000140464		PML	promyelocytic leukemia	Nucleus	transcription regulator	arsenic trioxide
2.129	ENSG00000086730		LAT2	linker for activation of T cells family, member 2	Plasma Membrane	other
2.126	ENSG00000188089		PLA2G4E	phospholipase A2, group IVE	Cytoplasm	enzyme
2.125	ENSG00000183734		ASCL2	achaete-scute family bHLH transcription factor 2	Nucleus	transcription regulator
2.125	ENSG00000214212		C19orf38	chromosome 19 open reading frame 38	Other	other
2.121	ENSG00000003400		CASP10	caspase 10, apoptosis-related cysteine peptidase	Cytoplasm	peptidase
2.114	ENSG00000120885		CLU	clusterin	Cytoplasm	other
2.111	ENSG00000204267		TAP2	transporter 2, ATP-binding cassette, sub-family B (MDR/TAP)	Cytoplasm	transporter
2.108	ENSG00000162711		NLRP3	NLR family, pyrin domain containing 3	Cytoplasm	other
2.108	ENSG00000163032		VSNL1	visinin-like 1	Cytoplasm	other
2.104	ENSG00000136546		SCN7A	sodium channel, voltage-gated, type VII, alpha subunit	Plasma Membrane	ion channel	riluzole
2.099	ENSG00000142089		IFITM3	interferon induced transmembrane protein 3	Plasma Membrane	other
2.098	ENSG00000134716		CYP2J2	cytochrome P450, family 2, subfamily J, polypeptide 2	Cytoplasm	enzyme
2.092	ENSG00000141837		CACNA1A	calcium channel, voltage-dependent, P/Q type, alpha 1A subunit	Plasma Membrane	ion channel	clevidipine butyrate, bepridil, pregabalin
2.091	ENSG00000116852		KIF21B	kinesin family member 21B	Cytoplasm	other
2.090	ENSG00000013374		NUB1	negative regulator of ubiquitin-like proteins 1	Nucleus	other
2.088	ENSG00000092010		PSME1	proteasome (prosome, macropain) activator subunit 1 (PA28 alpha)	Cytoplasm	other
2.079	ENSG00000096968		JAK2	Janus kinase 2	Cytoplasm	kinase	tofacitinib, ruxolitinib
2.072	ENSG00000114127		XRN1	5'-3' exoribonuclease 1	Cytoplasm	enzyme
2.067	ENSG00000139192		TAPBPL	TAP binding protein-like	Cytoplasm	other
2.067	ENSG00000184979		USP18	ubiquitin specific peptidase 18	Cytoplasm	peptidase
2.060	ENSG00000197279		ZNF165	zinc finger protein 165	Nucleus	transcription regulator
2.056	ENSG00000219891		ZSCAN12P1	zinc finger and SCAN domain containing 12 pseudogene 1	Other	other
2.049	ENSG00000197457		STMN3	stathmin-like 3	Nucleus	other
2.048	ENSG00000222041		LINC00152	long intergenic non-protein coding RNA 152	Other	other
2.039	ENSG00000178750		STX19	syntaxin 19	Other	other
2.035	ENSG00000185201		IFITM2	interferon induced transmembrane protein 2	Other	other
2.034	ENSG00000118564		FBXL5	F-box and leucine-rich repeat protein 5	Cytoplasm	enzyme
2.028	ENSG00000236049		LOC101929260	uncharacterized LOC101929260	Other	other
2.022	ENSG00000169403		PTAFR	platelet-activating factor receptor	Plasma Membrane	G-protein coupled receptor	lexipafant
2.011	ENSG00000164509		IL31RA	interleukin 31 receptor A	Plasma Membrane	transmembrane receptor
2.009	ENSG00000115590		IL1R2	interleukin 1 receptor, type II	Plasma Membrane	transmembrane receptor
2.008	ENSG00000185561		TLCD2	TLC domain containing 2	Other	other
2.007	ENSG00000163219		ARHGAP25	Rho GTPase activating protein 25	Cytoplasm	other
1.986	ENSG00000162572		SCNN1D	sodium channel, non-voltage-gated 1, delta subunit	Plasma Membrane	ion channel	hydrochlorothiazide/triamterene, amiloride, amiloride/hydrochlorothiazide, triamterene
1.979	ENSG00000188641		DPYD	dihydropyrimidine dehydrogenase	Cytoplasm	enzyme	eniluracil
1.973	ENSG00000197044		ZNF441	zinc finger protein 441	Nucleus	other
1.972	ENSG00000102524		TNFSF13B	tumor necrosis factor (ligand) superfamily, member 13b	Extracellular Space	cytokine	belimumab
1.971	ENSG00000080298		RFX3	regulatory factor X, 3 (influences HLA class II expression)	Nucleus	transcription regulator
1.971	ENSG00000164342		TLR3	toll-like receptor 3	Plasma Membrane	transmembrane receptor	rintatolimod
1.969	ENSG00000150625		GPM6A	glycoprotein M6A	Plasma Membrane	ion channel
1.960	ENSG00000073605		GSDMB	gasdermin B	Other	other
1.953	ENSG00000100600		LGMN	legumain	Cytoplasm	peptidase
1.941	ENSG00000135052		GOLM1	golgi membrane protein 1	Cytoplasm	other
1.937	ENSG00000196739		COL27A1	collagen, type XXVII, alpha 1	Extracellular Space	other	collagenase clostridium histolyticum
1.932	ENSG00000172123		SLFN12	schlafen family member 12	Nucleus	enzyme
1.929	ENSG00000162551		ALPL	alkaline phosphatase, liver/bone/kidney	Plasma Membrane	phosphatase
1.926	ENSG00000187944		C2orf66	chromosome 2 open reading frame 66	Other	other
1.917	ENSG00000197191		C9orf169	chromosome 9 open reading frame 169	Cytoplasm	other
1.917	ENSG00000136327		NKX2-8	NK2 homeobox 8	Nucleus	transcription regulator
1.898	ENSG00000041357		PSMA4	proteasome (prosome, macropain) subunit, alpha type, 4	Cytoplasm	peptidase
1.895	ENSG00000121858		TNFSF10	tumor necrosis factor (ligand) superfamily, member 10	Extracellular Space	cytokine
1.895	ENSG00000187260		WDR86	WD repeat domain 86	Other	other
1.888	ENSG00000117289		TXNIP	thioredoxin interacting protein	Cytoplasm	other
1.884	ENSG00000186088		GSAP	gamma-secretase activating protein	Cytoplasm	peptidase
1.884	ENSG00000021355		SERPINB1	serpin peptidase inhibitor, clade B (ovalbumin), member 1	Cytoplasm	other
1.883	ENSG00000148965		SAA4	serum amyloid A4, constitutive	Extracellular Space	transporter
1.882	ENSG00000116761		CTH	cystathionase (cystathionine gamma-lyase)	Cytoplasm	enzyme
1.880	ENSG00000125046		SSUH2	ssu-2 homolog (C. elegans)	Cytoplasm	other
1.879	ENSG00000182179		UBA7	ubiquitin-like modifier activating enzyme 7	Cytoplasm	enzyme
1.877	ENSG00000128394		APOBEC3F	apolipoprotein B mRNA editing enzyme, catalytic polypeptide-like 3F	Cytoplasm	enzyme
1.870	ENSG00000204428		LY6G5C	lymphocyte antigen 6 complex, locus G5C	Other	other
1.868	ENSG00000253276		CCDC71L	coiled-coil domain containing 71-like	Other	other
1.865	ENSG00000151883		PARP8	poly (ADP-ribose) polymerase family, member 8	Other	other
1.860	ENSG00000151689		INPP1	inositol polyphosphate-1-phosphatase	Cytoplasm	phosphatase
1.856	ENSG00000130589		HELZ2	helicase with zinc finger 2, transcriptional coactivator	Nucleus	transcription regulator
1.854	ENSG00000130208		APOC1	apolipoprotein C-I	Extracellular Space	transporter
1.842	ENSG00000185215		TNFAIP2	tumor necrosis factor, alpha-induced protein 2	Extracellular Space	other
1.841	ENSG00000198286		CARD11	caspase recruitment domain family, member 11	Cytoplasm	kinase
1.838	ENSG00000141497		ZMYND15	zinc finger, MYND-type containing 15	Other	other
1.837	ENSG00000110492		MDK	midkine (neurite growth-promoting factor 2)	Extracellular Space	growth factor
1.836	ENSG00000131737		KRT34	keratin 34	Cytoplasm	other
1.831	ENSG00000170542		SERPINB9	serpin peptidase inhibitor, clade B (ovalbumin), member 9	Cytoplasm	other
1.826	ENSG00000128567		PODXL	podocalyxin-like	Plasma Membrane	kinase
1.825	ENSG00000197506		SLC28A3	solute carrier family 28 (concentrative nucleoside transporter), member 3	Plasma Membrane	transporter
1.822	ENSG00000204516		MICB	MHC class I polypeptide-related sequence B	Plasma Membrane	transmembrane receptor
1.822	ENSG00000175206		NPPA	natriuretic peptide A	Extracellular Space	other
1.813	ENSG00000105327		BBC3	BCL2 binding component 3	Cytoplasm	other
1.807	ENSG00000165983		PTER	phosphotriesterase related	Cytoplasm	enzyme
1.805	ENSG00000185507		IRF7	interferon regulatory factor 7	Nucleus	transcription regulator
1.802	ENSG00000139117		CPNE8	copine VIII	Cytoplasm	other
1.795	ENSG00000163412		EIF4E3	eukaryotic translation initiation factor 4E family member 3	Cytoplasm	translation regulator
1.795	ENSG00000167550		RHEBL1	Ras homolog enriched in brain like 1	Cytoplasm	enzyme
1.793	ENSG00000151287		TEX30	testis expressed 30	Other	other
1.791	ENSG00000164308		ERAP2	endoplasmic reticulum aminopeptidase 2	Cytoplasm	peptidase
1.789	ENSG00000197409		HIST1H3D	histone cluster 1, H3d	Nucleus	other
1.788	ENSG00000100453		GZMB	granzyme B (granzyme 2, cytotoxic T-lymphocyte-associated serine esterase 1)	Cytoplasm	peptidase
1.784	ENSG00000087916		SLC6A14	solute carrier family 6 (amino acid transporter), member 14	Plasma Membrane	transporter
1.782	ENSG00000100147	D	CCDC134	coiled-coil domain containing 134	Other	other
1.781	ENSG00000107864		CPEB3	cytoplasmic polyadenylation element binding protein 3	Plasma Membrane	other
1.780	ENSG00000008513		ST3GAL1	ST3 beta-galactoside alpha-2,3-sialyltransferase 1	Cytoplasm	enzyme
1.777	ENSG00000135905		DOCK10	dedicator of cytokinesis 10	Cytoplasm	other
1.777	ENSG00000165891		E2F7	E2F transcription factor 7	Nucleus	transcription regulator
1.775	ENSG00000261534	D	TTLL11	tubulin tyrosine ligase-like family, member 11	Other	other
1.765	ENSG00000171587		DSCAM	Down syndrome cell adhesion molecule	Plasma Membrane	other
1.762	ENSG00000170581		STAT2	signal transducer and activator of transcription 2, 113kDa	Nucleus	transcription regulator
1.758	ENSG00000228044		LOC101927787	uncharacterized LOC101927787	Other	other
1.757	ENSG00000131979		GCH1	GTP cyclohydrolase 1	Cytoplasm	enzyme
1.755	ENSG00000115604		IL18R1	interleukin 18 receptor 1	Plasma Membrane	transmembrane receptor
1.753	ENSG00000092529		CAPN3	calpain 3, (p94)	Cytoplasm	peptidase
1.752	ENSG00000006451		RALA	v-ral simian leukemia viral oncogene homolog A (ras related)	Cytoplasm	enzyme
1.750	ENSG00000168658		VWA3B	von Willebrand factor A domain containing 3B	Other	other
1.745	ENSG00000214140		PRCD	progressive rod-cone degeneration	Other	other
1.744	ENSG00000164674		SYTL3	synaptotagmin-like 3	Cytoplasm	other
1.743	ENSG00000206344		HCG27	HLA complex group 27 (non-protein coding)	Other	other
1.743	ENSG00000236383		LINC00854	long intergenic non-protein coding RNA 854	Other	other
1.741	ENSG00000197256		KANK2	KN motif and ankyrin repeat domains 2	Nucleus	transcription regulator
1.736	ENSG00000164951		PDP1	pyruvate dehyrogenase phosphatase catalytic subunit 1	Cytoplasm	phosphatase
1.724	ENSG00000258733		LOC101928767	uncharacterized LOC101928767	Other	other
1.719	ENSG00000136167		LCP1	lymphocyte cytosolic protein 1 (L-plastin)	Cytoplasm	other
1.719	ENSG00000197905		TEAD4	TEA domain family member 4	Nucleus	transcription regulator
1.714	ENSG00000100889		PCK2	phosphoenolpyruvate carboxykinase 2 (mitochondrial)	Cytoplasm	kinase
1.711	ENSG00000198855		FICD	FIC domain containing	Other	other
1.711	ENSG00000167914		GSDMA	gasdermin A	Cytoplasm	other
1.711	ENSG00000027869		SH2D2A	SH2 domain containing 2A	Cytoplasm	other
1.709	ENSG00000197448		GSTK1	glutathione S-transferase kappa 1	Cytoplasm	enzyme
1.707	ENSG00000104320		NBN	nibrin	Nucleus	other
1.702	ENSG00000137752		CASP1	caspase 1, apoptosis-related cysteine peptidase	Cytoplasm	peptidase
1.698	ENSG00000180628		PCGF5	polycomb group ring finger 5	Cytoplasm	other
1.696	ENSG00000166510		CCDC68	coiled-coil domain containing 68	Other	other
1.696	ENSG00000224939		LINC00184	long intergenic non-protein coding RNA 184	Other	other
1.692	ENSG00000082074		FYB	FYN binding protein	Nucleus	other
1.691	ENSG00000240498		CDKN2B-AS1	CDKN2B antisense RNA 1	Other	other
1.685	ENSG00000144810		COL8A1	collagen, type VIII, alpha 1	Extracellular Space	other	collagenase clostridium histolyticum
1.685	ENSG00000128591		FLNC	filamin C, gamma	Cytoplasm	other
1.685	ENSG00000059378		PARP12	poly (ADP-ribose) polymerase family, member 12	Nucleus	other
1.680	ENSG00000137831		UACA	uveal autoantigen with coiled-coil domains and ankyrin repeats	Cytoplasm	other
1.679	ENSG00000196569		LAMA2	laminin, alpha 2	Extracellular Space	other
1.671	ENSG00000205885		C1RL-AS1	C1RL antisense RNA 1	Other	other
1.671	ENSG00000234494		LOC100506325	uncharacterized LOC100506325	Other	other
1.671	ENSG00000061337		LZTS1	leucine zipper, putative tumor suppressor 1	Nucleus	transcription regulator
1.667	ENSG00000205413		SAMD9	sterile alpha motif domain containing 9	Cytoplasm	other
1.667	ENSG00000086300		SNX10	sorting nexin 10	Cytoplasm	transporter
1.664	ENSG00000268001		LOC100505812	uncharacterized LOC100505812	Other	other
1.664	ENSG00000163218		PGLYRP4	peptidoglycan recognition protein 4	Plasma Membrane	transmembrane receptor
1.662	ENSG00000138642		HERC6	HECT and RLD domain containing E3 ubiquitin protein ligase family member 6	Cytoplasm	enzyme
1.661	ENSG00000095585		BLNK	B-cell linker	Cytoplasm	other
1.660	ENSG00000162511		LAPTM5	lysosomal protein transmembrane 5	Plasma Membrane	other
1.659	ENSG00000141068		KSR1	kinase suppressor of ras 1	Cytoplasm	kinase
1.655	ENSG00000134575		ACP2	acid phosphatase 2, lysosomal	Cytoplasm	phosphatase
1.654	ENSG00000177000		MTHFR	methylenetetrahydrofolate reductase (NAD(P)H)	Cytoplasm	enzyme
1.651	ENSG00000116675		DNAJC6	DnaJ (Hsp40) homolog, subfamily C, member 6	Cytoplasm	other
1.647	ENSG00000166750		SLFN5	schlafen family member 5	Nucleus	enzyme
1.645	ENSG00000129467		ADCY4	adenylate cyclase 4	Plasma Membrane	enzyme
1.645	ENSG00000101280		ANGPT4	angiopoietin 4	Extracellular Space	growth factor
1.644	ENSG00000130766		SESN2	sestrin 2	Cytoplasm	other
1.642	ENSG00000168811		IL12A	interleukin 12A	Extracellular Space	cytokine
1.641	ENSG00000022267		FHL1	four and a half LIM domains 1	Cytoplasm	other
1.637	ENSG00000184068	D	CCDC134	coiled-coil domain containing 134	Other	other
1.633	ENSG00000196776		CD47	CD47 molecule	Plasma Membrane	transmembrane receptor
1.627	ENSG00000165806		CASP7	caspase 7, apoptosis-related cysteine peptidase	Cytoplasm	peptidase
1.626	ENSG00000169851		PCDH7	protocadherin 7	Plasma Membrane	other
1.625	ENSG00000125826		RBCK1	RanBP-type and C3HC4-type zinc finger containing 1	Cytoplasm	transcription regulator
1.624	ENSG00000172478		C2orf54	chromosome 2 open reading frame 54	Other	other
1.623	ENSG00000232859		LYRM9	LYR motif containing 9	Other	other
1.617	ENSG00000136147		PHF11	PHD finger protein 11	Other	other
1.615	ENSG00000086544		ITPKC	inositol-trisphosphate 3-kinase C	Cytoplasm	kinase
1.614	ENSG00000069974		RAB27A	RAB27A, member RAS oncogene family	Cytoplasm	enzyme
1.611	ENSG00000177989		ODF3B	outer dense fiber of sperm tails 3B	Other	enzyme
1.603	ENSG00000111912		NCOA7	nuclear receptor coactivator 7	Nucleus	transcription regulator
1.601	ENSG00000120738		EGR1	early growth response 1	Nucleus	transcription regulator
1.599	ENSG00000241472		PTPRG-AS1	PTPRG antisense RNA 1	Other	other
1.595	ENSG00000151611		MMAA	methylmalonic aciduria (cobalamin deficiency) cblA type	Cytoplasm	other
1.592	ENSG00000172738		TMEM217	transmembrane protein 217	Other	other
1.581	ENSG00000088340		FER1L4	fer-1-like 4 (C. elegans), pseudogene	Other	other
1.579	ENSG00000124839		RAB17	RAB17, member RAS oncogene family	Cytoplasm	enzyme
1.576	ENSG00000177542		SLC25A22	solute carrier family 25 (mitochondrial carrier: glutamate), member 22	Cytoplasm	transporter
1.574	ENSG00000163596		ICA1L	islet cell autoantigen 1,69kDa-like	Other	other
1.570	ENSG00000212673		PTP4A2	protein tyrosine phosphatase type IVA, member 2	Cytoplasm	phosphatase
1.570	ENSG00000150627		WDR17	WD repeat domain 17	Other	other
1.567	ENSG00000237927		FLJ27255	uncharacterized LOC401281	Other	other
1.562	ENSG00000136436		CALCOCO2	calcium binding and coiled-coil domain 2	Nucleus	other
1.561	ENSG00000152766		ANKRD22	ankyrin repeat domain 22	Nucleus	transcription regulator
1.559	ENSG00000042062		FAM65C	family with sequence similarity 65, member C	Other	other
1.551	ENSG00000172331		BPGM	2,3-bisphosphoglycerate mutase	Extracellular Space	phosphatase
1.550	ENSG00000116514		RNF19B	ring finger protein 19B	Cytoplasm	other
1.549	ENSG00000120526		NUDCD1	NudC domain containing 1	Other	other
1.549	ENSG00000148498		PARD3	par-3 family cell polarity regulator	Plasma Membrane	other
1.549	ENSG00000163564		PYHIN1	pyrin and HIN domain family, member 1	Nucleus	other
1.548	ENSG00000132185		FCRLA	Fc receptor-like A	Plasma Membrane	other
1.546	ENSG00000230316		FEZF1-AS1	FEZF1 antisense RNA 1	Other	other
1.546	ENSG00000120162		MOB3B	MOB kinase activator 3B	Other	other
1.541	ENSG00000109861		CTSC	cathepsin C	Cytoplasm	peptidase
1.541	ENSG00000166123		GPT2	glutamic pyruvate transaminase (alanine aminotransferase) 2	Cytoplasm	enzyme
1.536	ENSG00000137462		TLR2	toll-like receptor 2	Plasma Membrane	transmembrane receptor
1.532	ENSG00000070759		TESK2	testis-specific kinase 2	Nucleus	kinase
1.530	ENSG00000183347		GBP6	guanylate binding protein family, member 6	Cytoplasm	enzyme
1.528	ENSG00000103196		CRISPLD2	cysteine-rich secretory protein LCCL domain containing 2	Cytoplasm	other
1.526	ENSG00000125571		IL37	interleukin 37	Extracellular Space	cytokine
1.520	ENSG00000142227		EMP3	epithelial membrane protein 3	Plasma Membrane	other
1.519	ENSG00000145476		CYP4V2	cytochrome P450, family 4, subfamily V, polypeptide 2	Cytoplasm	enzyme
1.516	ENSG00000103351		CLUAP1	clusterin associated protein 1	Other	other
1.510	ENSG00000151376		ME3	malic enzyme 3, NADP(+)-dependent, mitochondrial	Cytoplasm	enzyme
1.508	ENSG00000229017		LINC01277	long intergenic non-protein coding RNA 1277	Other	other
1.507	ENSG00000170044		ZPLD1	zona pellucida-like domain containing 1	Other	other
1.502	ENSG00000135318		NT5E	5'-nucleotidase, ecto (CD73)	Plasma Membrane	phosphatase
1.499	ENSG00000108342		CSF3	colony stimulating factor 3 (granulocyte)	Extracellular Space	cytokine
1.487	ENSG00000081803		CADPS2	Ca++-dependent secretion activator 2	Plasma Membrane	other
1.486	ENSG00000133687		TMTC1	transmembrane and tetratricopeptide repeat containing 1	Cytoplasm	other
1.484	ENSG00000076685		NT5C2	5'-nucleotidase, cytosolic II	Cytoplasm	phosphatase
1.484	ENSG00000105499		PLA2G4C	phospholipase A2, group IVC (cytosolic, calcium-independent)	Plasma Membrane	enzyme
1.477	ENSG00000070669		ASNS	asparagine synthetase (glutamine-hydrolyzing)	Cytoplasm	enzyme
1.476	ENSG00000120437		ACAT2	acetyl-CoA acetyltransferase 2	Cytoplasm	enzyme
1.475	ENSG00000100628		ASB2	ankyrin repeat and SOCS box containing 2	Nucleus	transcription regulator
1.465	ENSG00000166801		FAM111A	family with sequence similarity 111, member A	Nucleus	other
1.462	ENSG00000136854		STXBP1	syntaxin binding protein 1	Cytoplasm	transporter
1.461	ENSG00000171388		APLN	apelin	Extracellular Space	other
1.459	ENSG00000151014		CCRN4L	CCR4 carbon catabolite repression 4-like (S. cerevisiae)	Nucleus	transcription regulator
1.453	ENSG00000095794		CREM	cAMP responsive element modulator	Nucleus	transcription regulator
1.452	ENSG00000187498		COL4A1	collagen, type IV, alpha 1	Extracellular Space	other	collagenase clostridium histolyticum
1.450	ENSG00000196517		SLC6A9	solute carrier family 6 (neurotransmitter transporter, glycine), member 9	Plasma Membrane	transporter
1.447	ENSG00000205476		CCDC85C	coiled-coil domain containing 85C	Plasma Membrane	other
1.445	ENSG00000164823		OSGIN2	oxidative stress induced growth inhibitor family member 2	Other	other
1.444	ENSG00000143469		SYT14	synaptotagmin XIV	Other	transporter
1.444	ENSG00000179152		TCAIM	T cell activation inhibitor, mitochondrial	Cytoplasm	other
1.441	ENSG00000183621		ZNF438	zinc finger protein 438	Nucleus	transcription regulator
1.439	ENSG00000129595		EPB41L4A	erythrocyte membrane protein band 4.1 like 4A	Extracellular Space	other
1.439	ENSG00000119125		GDA	guanine deaminase	Cytoplasm	enzyme
1.439	ENSG00000065923		SLC9A7	solute carrier family 9, subfamily A (NHE7, cation proton antiporter 7), member 7	Cytoplasm	transporter
1.438	ENSG00000074935		TUBE1	tubulin, epsilon 1	Cytoplasm	other	epothilone B, colchicine/probenecid, larotaxel, eribulin, davunetide, vintafolide, milataxel, cevipabulin, gemcitabine/paclitaxel, docetaxel/prednisone, capecitabine/docetaxel, paclitaxel/trastuzumab, cyclophosphamide/prednisone/vincristine, docetaxel/hydrocortisone, cyclophosphamide/docetaxel, gemcitabine/vinorelbine, cyclophosphamide/daunorubicin/imatinib/prednisone/vincristine, cyclophosphamid…
1.435	ENSG00000170775		GPR37	G protein-coupled receptor 37 (endothelin receptor type B-like)	Plasma Membrane	G-protein coupled receptor
1.435	ENSG00000145428		RNF175	ring finger protein 175	Other	other
1.432	ENSG00000111057		KRT18	keratin 18	Cytoplasm	other
1.430	ENSG00000119714		GPR68	G protein-coupled receptor 68	Plasma Membrane	G-protein coupled receptor
1.428	ENSG00000065427		KARS	lysyl-tRNA synthetase	Cytoplasm	enzyme
1.428	ENSG00000129451		KLK10	kallikrein-related peptidase 10	Extracellular Space	peptidase
1.428	ENSG00000116711		PLA2G4A	phospholipase A2, group IVA (cytosolic, calcium-dependent)	Cytoplasm	enzyme	quinacrine
1.428	ENSG00000137842		TMEM62	transmembrane protein 62	Other	enzyme
1.427	ENSG00000114993		RTKN	rhotekin	Cytoplasm	other
1.425	ENSG00000196684		HSH2D	hematopoietic SH2 domain containing	Cytoplasm	other
1.422	ENSG00000155363		MOV10	Mov10, Moloney leukemia virus 10, homolog (mouse)	Nucleus	enzyme
1.422	ENSG00000175764	D	TTLL11	tubulin tyrosine ligase-like family, member 11	Other	other
1.421	ENSG00000144182		LIPT1	lipoyltransferase 1	Cytoplasm	enzyme
1.419	ENSG00000094755		GABRP	gamma-aminobutyric acid (GABA) A receptor, pi	Plasma Membrane	ion channel	alphadolone, nitrazepam, adinazolam, sevoflurane, isoflurane, isoniazid, felbamate, etomidate, halothane, fluoxetine/olanzapine, estazolam, eszopiclone, quazepam, diazepam, temazepam, zolpidem, lorazepam, olanzapine, triazolam, flurazepam, midazolam, oxazepam, zaleplon, secobarbital, phenobarbital, pentobarbital, desflurane, methoxyflurane, enflurane
1.418	ENSG00000136048		DRAM1	DNA-damage regulated autophagy modulator 1	Cytoplasm	other
1.412	ENSG00000143851		PTPN7	protein tyrosine phosphatase, non-receptor type 7	Cytoplasm	phosphatase
1.412	ENSG00000134339		SAA2	serum amyloid A2	Extracellular Space	other
1.412	ENSG00000113739		STC2	stanniocalcin 2	Extracellular Space	other
1.411	ENSG00000133962		CATSPERB	catsper channel auxiliary subunit beta	Plasma Membrane	other
1.410	ENSG00000100077		ADRBK2	adrenergic, beta, receptor kinase 2	Cytoplasm	kinase
1.408	ENSG00000171428		NAT1	N-acetyltransferase 1 (arylamine N-acetyltransferase)	Cytoplasm	enzyme
1.406	ENSG00000123240		OPTN	optineurin	Cytoplasm	other
1.405	ENSG00000206341		HLA-H	major histocompatibility complex, class I, H (pseudogene)	Other	other
1.405	ENSG00000107968		MAP3K8	mitogen-activated protein kinase kinase kinase 8	Cytoplasm	kinase
1.405	ENSG00000166592		RRAD	Ras-related associated with diabetes	Cytoplasm	enzyme
1.402	ENSG00000125730		C3	complement component 3	Extracellular Space	peptidase	IgG
1.398	ENSG00000115271		GCA	grancalcin, EF-hand calcium binding protein	Cytoplasm	other
1.398	ENSG00000243753		HLA-L	major histocompatibility complex, class I, L (pseudogene)	Other	other
1.397	ENSG00000272405		BCAN	brevican	Extracellular Space	other
1.397	ENSG00000185634		SHC4	SHC (Src homology 2 domain containing) family, member 4	Cytoplasm	other
1.394	ENSG00000155287		SLC25A28	solute carrier family 25 (mitochondrial iron transporter), member 28	Cytoplasm	other
1.392	ENSG00000148834		GSTO1	glutathione S-transferase omega 1	Cytoplasm	enzyme
1.390	ENSG00000139618		BRCA2	breast cancer 2, early onset	Nucleus	transcription regulator
1.390	ENSG00000065911		MTHFD2	methylenetetrahydrofolate dehydrogenase (NADP+ dependent) 2, methenyltetrahydrofolate cyclohydrolase	Cytoplasm	enzyme
1.388	ENSG00000175197		DDIT3	DNA-damage-inducible transcript 3	Nucleus	transcription regulator
1.375	ENSG00000137767		SQRDL	sulfide quinone reductase-like (yeast)	Cytoplasm	enzyme
1.374	ENSG00000172296		SPTLC3	serine palmitoyltransferase, long chain base subunit 3	Cytoplasm	enzyme
1.372	ENSG00000162241		SLC25A45	solute carrier family 25, member 45	Cytoplasm	transporter
1.371	ENSG00000163683		SMIM14	small integral membrane protein 14	Cytoplasm	other
1.370	ENSG00000150347		ARID5B	AT rich interactive domain 5B (MRF1-like)	Nucleus	transcription regulator
1.370	ENSG00000139178		C1RL	complement component 1, r subcomponent-like	Extracellular Space	peptidase
1.367	ENSG00000065320		NTN1	netrin 1	Extracellular Space	other
1.365	ENSG00000156273	D	BACH1	BTB and CNC homology 1, basic leucine zipper transcription factor 1	Nucleus	transcription regulator
1.351	ENSG00000161544		CYGB	cytoglobin	Cytoplasm	transporter
1.349	ENSG00000166444		ST5	suppression of tumorigenicity 5	Other	enzyme
1.346	ENSG00000248476	D	BACH1	BTB and CNC homology 1, basic leucine zipper transcription factor 1	Nucleus	transcription regulator
1.346	ENSG00000117594		HSD11B1	hydroxysteroid (11-beta) dehydrogenase 1	Cytoplasm	enzyme
1.346	ENSG00000270127	D	PRKXP1	protein kinase, X-linked, pseudogene 1	Other	other
1.343	ENSG00000129667		RHBDF2	rhomboid 5 homolog 2 (Drosophila)	Cytoplasm	other
1.342	ENSG00000235897		TM4SF19-AS1	TM4SF19 antisense RNA 1	Other	other
1.340	ENSG00000213928		IRF9	interferon regulatory factor 9	Nucleus	transcription regulator
1.339	ENSG00000212719		C17orf51	chromosome 17 open reading frame 51	Other	other
1.336	ENSG00000121621		KIF18A	kinesin family member 18A	Cytoplasm	enzyme
1.335	ENSG00000047621		C12orf4	chromosome 12 open reading frame 4	Other	other
1.333	ENSG00000204385		SLC44A4	solute carrier family 44, member 4	Plasma Membrane	transporter
1.331	ENSG00000064012		CASP8	caspase 8, apoptosis-related cysteine peptidase	Nucleus	peptidase
1.331	ENSG00000089327		FXYD5	FXYD domain containing ion transport regulator 5	Plasma Membrane	ion channel
1.329	ENSG00000131944		C19orf40	chromosome 19 open reading frame 40	Nucleus	other
1.320	ENSG00000086061		DNAJA1	DnaJ (Hsp40) homolog, subfamily A, member 1	Nucleus	other
1.318	ENSG00000179750		APOBEC3B	apolipoprotein B mRNA editing enzyme, catalytic polypeptide-like 3B	Cytoplasm	enzyme
1.317	ENSG00000167757		KLK11	kallikrein-related peptidase 11	Extracellular Space	peptidase
1.316	ENSG00000179021		C3orf38	chromosome 3 open reading frame 38	Other	peptidase
1.316	ENSG00000205683		DPF3	D4, zinc and double PHD fingers, family 3	Other	other
1.314	ENSG00000124226		RNF114	ring finger protein 114	Extracellular Space	other
1.308	ENSG00000179913		B3GNT3	UDP-GlcNAc:betaGal beta-1,3-N-acetylglucosaminyltransferase 3	Cytoplasm	enzyme
1.308	ENSG00000235398	D	LINC00623	long intergenic non-protein coding RNA 623	Other	other
1.306	ENSG00000108679		LGALS3BP	lectin, galactoside-binding, soluble, 3 binding protein	Plasma Membrane	transmembrane receptor
1.304	ENSG00000182782		HCAR2	hydroxycarboxylic acid receptor 2	Plasma Membrane	G-protein coupled receptor
1.303	ENSG00000153363		LINC00467	long intergenic non-protein coding RNA 467	Other	other
1.301	ENSG00000122643		NT5C3A	5'-nucleotidase, cytosolic IIIA	Cytoplasm	phosphatase
1.300	ENSG00000245571		LOC101927204	uncharacterized LOC101927204	Other	other
1.298	ENSG00000179178		TMEM125	transmembrane protein 125	Other	other
1.298	ENSG00000187667		WHAMMP3	WAS protein homolog associated with actin, golgi membranes and microtubules pseudogene 3	Other	other
1.297	ENSG00000176842		IRX5	iroquois homeobox 5	Nucleus	transcription regulator
1.295	ENSG00000140379		BCL2A1	BCL2-related protein A1	Cytoplasm	other
1.295	ENSG00000149257		SERPINH1	serpin peptidase inhibitor, clade H (heat shock protein 47), member 1, (collagen binding protein 1)	Extracellular Space	other
1.292	ENSG00000159885		ZNF222	zinc finger protein 222	Nucleus	other
1.290	ENSG00000143106		PSMA5	proteasome (prosome, macropain) subunit, alpha type, 5	Cytoplasm	peptidase
1.285	ENSG00000255398		HCAR3	hydroxycarboxylic acid receptor 3	Plasma Membrane	other
1.284	ENSG00000132963		POMP	proteasome maturation protein	Nucleus	other
1.283	ENSG00000104518		GSDMD	gasdermin D	Extracellular Space	other
1.282	ENSG00000114439		BBX	bobby sox homolog (Drosophila)	Nucleus	other
1.281	ENSG00000111885		MAN1A1	mannosidase, alpha, class 1A, member 1	Cytoplasm	enzyme
1.277	ENSG00000129515		SNX6	sorting nexin 6	Cytoplasm	transporter
1.274	ENSG00000143390		RFX5	regulatory factor X, 5 (influences HLA class II expression)	Nucleus	transcription regulator
1.271	ENSG00000232810		TNF	tumor necrosis factor	Extracellular Space	cytokine	adalimumab, etanercept, infliximab, certolizumab, golimumab, infliximab/methotrexate, dexamethasone/thalidomide, dexamethasone/pomalidomide, cyclophosphamide/dexamethasone/thalidomide, golimumab/methotrexate, bortezomib/dexamethasone/thalidomide, rituximab/thalidomide, bortezomib/thalidomide, prednisone/thalidomide, pomalidomide, thalidomide
1.270	ENSG00000109458		GAB1	GRB2-associated binding protein 1	Cytoplasm	other
1.267	ENSG00000042980		ADAM28	ADAM metallopeptidase domain 28	Plasma Membrane	peptidase
1.265	ENSG00000171843		MLLT3	myeloid/lymphoid or mixed-lineage leukemia (trithorax homolog, Drosophila); translocated to, 3	Nucleus	other
1.264	ENSG00000183287		CCBE1	collagen and calcium binding EGF domains 1	Extracellular Space	other
1.264	ENSG00000259205	D	PRKXP1	protein kinase, X-linked, pseudogene 1	Other	other
1.263	ENSG00000183323		CCDC125	coiled-coil domain containing 125	Other	other
1.262	ENSG00000101846		STS	steroid sulfatase (microsomal), isozyme S	Cytoplasm	enzyme	coumate
1.261	ENSG00000055332		EIF2AK2	eukaryotic translation initiation factor 2-alpha kinase 2	Cytoplasm	kinase
1.260	ENSG00000139626		ITGB7	integrin, beta 7	Plasma Membrane	transmembrane receptor
1.255	ENSG00000132801		ZSWIM3	zinc finger, SWIM-type containing 3	Other	other
1.254	ENSG00000164181		ELOVL7	ELOVL fatty acid elongase 7	Cytoplasm	enzyme
1.254	ENSG00000174796		THAP6	THAP domain containing 6	Other	other
1.254	ENSG00000181444		ZNF467	zinc finger protein 467	Nucleus	other
1.250	ENSG00000139194		RBP5	retinol binding protein 5, cellular	Cytoplasm	transporter
1.249	ENSG00000159459		UBR1	ubiquitin protein ligase E3 component n-recognin 1	Cytoplasm	enzyme
1.247	ENSG00000135074		ADAM19	ADAM metallopeptidase domain 19	Plasma Membrane	peptidase
1.242	ENSG00000269825		ZNF83	zinc finger protein 83	Nucleus	transcription regulator
1.241	ENSG00000014914		MTMR11	myotubularin related protein 11	Other	other
1.237	ENSG00000189001		SBSN	suprabasin	Cytoplasm	other
1.236	ENSG00000107020		PLGRKT	plasminogen receptor, C-terminal lysine transmembrane protein	Cytoplasm	other
1.236	ENSG00000117472		TSPAN1	tetraspanin 1	Cytoplasm	other
1.235	ENSG00000171189		GRIK1	glutamate receptor, ionotropic, kainate 1	Plasma Membrane	ion channel	phentermine/topiramate, topiramate
1.234	ENSG00000185947		ZNF267	zinc finger protein 267	Nucleus	other
1.232	ENSG00000131069		ACSS2	acyl-CoA synthetase short-chain family member 2	Cytoplasm	enzyme
1.230	ENSG00000104325		DECR1	2,4-dienoyl CoA reductase 1, mitochondrial	Cytoplasm	enzyme
1.230	ENSG00000180817		PPA1	pyrophosphatase (inorganic) 1	Cytoplasm	enzyme
1.228	ENSG00000164733		CTSB	cathepsin B	Cytoplasm	peptidase
1.228	ENSG00000166347		CYB5A	cytochrome b5 type A (microsomal)	Cytoplasm	enzyme
1.228	ENSG00000139180		NDUFA9	NADH dehydrogenase (ubiquinone) 1 alpha subcomplex, 9, 39kDa	Cytoplasm	enzyme
1.228	ENSG00000091844		RGS17	regulator of G-protein signaling 17	Cytoplasm	other
1.227	ENSG00000139410		SDSL	serine dehydratase-like	Cytoplasm	enzyme
1.226	ENSG00000119522		DENND1A	DENN/MADD domain containing 1A	Plasma Membrane	other
1.224	ENSG00000143382		ADAMTSL4	ADAMTS-like 4	Extracellular Space	other
1.222	ENSG00000179111		HES7	hes family bHLH transcription factor 7	Nucleus	transcription regulator
1.222	ENSG00000092330		TINF2	TERF1 (TRF1)-interacting nuclear factor 2	Nucleus	other
1.221	ENSG00000142920		ADC	arginine decarboxylase	Cytoplasm	enzyme
1.221	ENSG00000071575		TRIB2	tribbles pseudokinase 2	Plasma Membrane	kinase
1.219	ENSG00000172965		MIR4435-1HG	MIR4435-1 host gene (non-protein coding)	Other	other
1.216	ENSG00000164307		ERAP1	endoplasmic reticulum aminopeptidase 1	Extracellular Space	peptidase
1.216	ENSG00000099377		HSD3B7	hydroxy-delta-5-steroid dehydrogenase, 3 beta- and steroid delta-isomerase 7	Cytoplasm	enzyme
1.216	ENSG00000166268		MYRFL	myelin regulatory factor-like	Other	other
1.215	ENSG00000111012		CYP27B1	cytochrome P450, family 27, subfamily B, polypeptide 1	Cytoplasm	enzyme
1.212	ENSG00000236943	D	LINC00623	long intergenic non-protein coding RNA 623	Other	other
1.209	ENSG00000162772		ATF3	activating transcription factor 3	Nucleus	transcription regulator
1.209	ENSG00000170458		CD14	CD14 molecule	Plasma Membrane	transmembrane receptor
1.209	ENSG00000234127		TRIM26	tripartite motif containing 26	Cytoplasm	other
1.208	ENSG00000104626		ERI1	exoribonuclease 1	Nucleus	enzyme
1.208	ENSG00000111247		RAD51AP1	RAD51 associated protein 1	Nucleus	other
1.206	ENSG00000147889		CDKN2A	cyclin-dependent kinase inhibitor 2A	Nucleus	transcription regulator
1.205	ENSG00000168610		STAT3	signal transducer and activator of transcription 3 (acute-phase response factor)	Nucleus	transcription regulator
1.204	ENSG00000129003		VPS13C	vacuolar protein sorting 13 homolog C (S. cerevisiae)	Cytoplasm	other
1.202	ENSG00000179862		CITED4	Cbp/p300-interacting transactivator, with Glu/Asp-rich carboxy-terminal domain, 4	Nucleus	transcription regulator
1.202	ENSG00000198933		TBKBP1	TBK1 binding protein 1	Other	other
1.196	ENSG00000166669		ATF7IP2	activating transcription factor 7 interacting protein 2	Nucleus	other
1.196	ENSG00000128590		DNAJB9	DnaJ (Hsp40) homolog, subfamily B, member 9	Nucleus	other
1.196	ENSG00000008441		NFIX	nuclear factor I/X (CCAAT-binding transcription factor)	Nucleus	transcription regulator
1.195	ENSG00000136874		STX17	syntaxin 17	Plasma Membrane	transporter
1.194	ENSG00000197635		DPP4	dipeptidyl-peptidase 4	Plasma Membrane	peptidase	saxagliptin, talabostat, alogliptin, sitagliptin, vildagliptin, linagliptin, simvastatin/sitagliptin, alogliptin/pioglitazone
1.194	ENSG00000127311		HELB	helicase (DNA) B	Nucleus	enzyme	cyclophosphamide/epirubicin/5-fluorouracil, cyclophosphamide/epirubicin, cyclophosphamide/docetaxel/epirubicin/5-fluorouracil/trastuzumab, cyclophosphamide/epirubicin/vincristine, epirubicin/5-fluorouracil/oxaliplatin, capecitabine/epirubicin/oxaliplatin, docetaxel/epirubicin, epirubicin/paclitaxel, epirubicin
1.194	ENSG00000166828		SCNN1G	sodium channel, non-voltage-gated 1, gamma subunit	Plasma Membrane	ion channel	hydrochlorothiazide/triamterene, amiloride, amiloride/hydrochlorothiazide, triamterene
1.193	ENSG00000138433		CIR1	corepressor interacting with RBPJ, 1	Nucleus	transcription regulator
1.193	ENSG00000241106		HLA-DOB	major histocompatibility complex, class II, DO beta	Plasma Membrane	transmembrane receptor
1.193	ENSG00000214842		RAD51AP2	RAD51 associated protein 2	Other	other
1.192	ENSG00000213963		LOC100130691	uncharacterized LOC100130691	Other	other
1.191	ENSG00000086696		HSD17B2	hydroxysteroid (17-beta) dehydrogenase 2	Cytoplasm	enzyme
1.191	ENSG00000142661		MYOM3	myomesin 3	Other	other
1.190	ENSG00000135111		TBX3	T-box 3	Nucleus	transcription regulator
1.189	ENSG00000226380		mir-29	microRNA 29a	Cytoplasm	microRNA
1.185	ENSG00000161654		LSM12	LSM12 homolog (S. cerevisiae)	Other	other
1.184	ENSG00000154065		ANKRD29	ankyrin repeat domain 29	Other	other
1.184	ENSG00000143774		GUK1	guanylate kinase 1	Cytoplasm	kinase
1.178	ENSG00000141013		GAS8	growth arrest-specific 8	Cytoplasm	other
1.177	ENSG00000093009		CDC45	cell division cycle 45	Nucleus	other
1.177	ENSG00000183760		PAPL	iron/zinc purple acid phosphatase-like protein	Other	enzyme
1.176	ENSG00000123143		PKN1	protein kinase N1	Cytoplasm	kinase
1.175	ENSG00000047634		SCML1	sex comb on midleg-like 1 (Drosophila)	Nucleus	transcription regulator
1.175	ENSG00000184584		TMEM173	transmembrane protein 173	Cytoplasm	other
1.175	ENSG00000170315		UBB	ubiquitin B	Cytoplasm	enzyme
1.172	ENSG00000135047		CTSL	cathepsin L	Cytoplasm	peptidase
1.172	ENSG00000213654		GPSM3	G-protein signaling modulator 3	Cytoplasm	other
1.172	ENSG00000065060		UHRF1BP1	UHRF1 binding protein 1	Other	other
1.169	ENSG00000185015		CA13	carbonic anhydrase XIII	Cytoplasm	enzyme	methazolamide, hydrochlorothiazide, acetazolamide, trichloromethiazide, chlorothiazide, chlorthalidone, benzthiazide, sulfacetamide, topiramate
1.169	ENSG00000146425		DYNLT1	dynein, light chain, Tctex-type 1	Cytoplasm	other
1.168	ENSG00000083799		CYLD	cylindromatosis (turban tumor syndrome)	Nucleus	transcription regulator
1.168	ENSG00000164054		SHISA5	shisa family member 5	Nucleus	other
1.164	ENSG00000102218		RP2	retinitis pigmentosa 2 (X-linked recessive)	Cytoplasm	enzyme
1.163	ENSG00000173083		HPSE	heparanase	Plasma Membrane	enzyme	heparanase inhibitor PI-88
1.161	ENSG00000204397		CARD16	caspase recruitment domain family, member 16	Other	other
1.160	ENSG00000101255		TRIB3	tribbles pseudokinase 3	Nucleus	kinase
1.158	ENSG00000104522		TSTA3	tissue specific transplantation antigen P35B	Plasma Membrane	enzyme
1.156	ENSG00000051108		HERPUD1	homocysteine-inducible, endoplasmic reticulum stress-inducible, ubiquitin-like domain member 1	Cytoplasm	other
1.156	ENSG00000128228		SDF2L1	stromal cell-derived factor 2-like 1	Cytoplasm	other
1.156	ENSG00000099282		TSPAN15	tetraspanin 15	Plasma Membrane	other
1.154	ENSG00000180423		HARBI1	harbinger transposase derived 1	Cytoplasm	other
1.153	ENSG00000108244		KRT23	keratin 23 (histone deacetylase inducible)	Other	other
1.150	ENSG00000132357		CARD6	caspase recruitment domain family, member 6	Cytoplasm	other
1.150	ENSG00000228283		KATNBL1P6	katanin p80 subunit B-like 1 pseudogene 6	Other	other
1.149	ENSG00000178685		PARP10	poly (ADP-ribose) polymerase family, member 10	Cytoplasm	enzyme
1.147	ENSG00000099250		NRP1	neuropilin 1	Plasma Membrane	transmembrane receptor
1.147	ENSG00000244479		OR2A1-AS1	OR2A1 antisense RNA 1	Other	other
1.145	ENSG00000122644		ARL4A	ADP-ribosylation factor-like 4A	Nucleus	enzyme
1.144	ENSG00000048052		HDAC9	histone deacetylase 9	Nucleus	transcription regulator	tributyrin, belinostat, pyroxamide, romidepsin, valproic acid
1.144	ENSG00000140396		NCOA2	nuclear receptor coactivator 2	Nucleus	transcription regulator
1.144	ENSG00000171161		ZNF672	zinc finger protein 672	Other	other
1.141	ENSG00000129028		THAP10	THAP domain containing 10	Other	other
1.140	ENSG00000116191		RALGPS2	Ral GEF with PH domain and SH3 binding motif 2	Other	other
1.139	ENSG00000094804		CDC6	cell division cycle 6	Nucleus	other
1.136	ENSG00000064932		SBNO2	strawberry notch homolog 2 (Drosophila)	Other	transcription regulator
1.135	ENSG00000151414		NEK7	NIMA-related kinase 7	Nucleus	kinase
1.133	ENSG00000163220		S100A9	S100 calcium binding protein A9	Cytoplasm	other
1.132	ENSG00000163660		CCNL1	cyclin L1	Nucleus	other
1.132	ENSG00000167741		GGT6	gamma-glutamyltransferase 6	Plasma Membrane	peptidase
1.129	ENSG00000130813		C19orf66	chromosome 19 open reading frame 66	Other	other
1.129	ENSG00000175040		CHST2	carbohydrate (N-acetylglucosamine-6-O) sulfotransferase 2	Cytoplasm	enzyme
1.127	ENSG00000014138		POLA2	polymerase (DNA directed), alpha 2, accessory subunit	Nucleus	enzyme
1.126	ENSG00000138646		HERC5	HECT and RLD domain containing E3 ubiquitin protein ligase 5	Cytoplasm	enzyme
1.125	ENSG00000057657		PRDM1	PR domain containing 1, with ZNF domain	Nucleus	transcription regulator
1.125	ENSG00000196116		TDRD7	tudor domain containing 7	Cytoplasm	other
1.124	ENSG00000126561		STAT5A	signal transducer and activator of transcription 5A	Nucleus	transcription regulator
1.123	ENSG00000115008		IL1A	interleukin 1, alpha	Extracellular Space	cytokine
1.123	ENSG00000197632		SERPINB2	serpin peptidase inhibitor, clade B (ovalbumin), member 2	Extracellular Space	other
1.121	ENSG00000123815		ADCK4	aarF domain containing kinase 4	Cytoplasm	kinase
1.119	ENSG00000106868		SUSD1	sushi domain containing 1	Other	other
1.118	ENSG00000144118		RALB	v-ral simian leukemia viral oncogene homolog B	Cytoplasm	enzyme
1.116	ENSG00000141582		CBX4	chromobox homolog 4	Nucleus	transcription regulator
1.116	ENSG00000187957		DNER	delta/notch-like EGF repeat containing	Plasma Membrane	transmembrane receptor
1.115	ENSG00000127399		LRRC61	leucine rich repeat containing 61	Other	other
1.113	ENSG00000197299		BLM	Bloom syndrome, RecQ helicase-like	Nucleus	enzyme
1.112	ENSG00000172197		MBOAT1	membrane bound O-acyltransferase domain containing 1	Cytoplasm	other
1.111	ENSG00000171681		ATF7IP	activating transcription factor 7 interacting protein	Nucleus	transcription regulator
1.109	ENSG00000073803		MAP3K13	mitogen-activated protein kinase kinase kinase 13	Cytoplasm	kinase
1.105	ENSG00000168899		VAMP5	vesicle-associated membrane protein 5	Plasma Membrane	transporter
1.103	ENSG00000214013		GANC	glucosidase, alpha; neutral C	Extracellular Space	enzyme
1.103	ENSG00000121848		RNF115	ring finger protein 115	Cytoplasm	enzyme
1.102	ENSG00000100418		DESI1	desumoylating isopeptidase 1	Other	other
1.101	ENSG00000160014		CALM1 (includes others)	calmodulin 1 (phosphorylase kinase, delta)	Cytoplasm	other
1.101	ENSG00000106991		ENG	endoglin	Plasma Membrane	transmembrane receptor
1.101	ENSG00000167779		IGFBP6	insulin-like growth factor binding protein 6	Extracellular Space	other
1.100	ENSG00000101084		C20orf24	chromosome 20 open reading frame 24	Cytoplasm	other
1.100	ENSG00000168310		IRF2	interferon regulatory factor 2	Nucleus	transcription regulator
1.096	ENSG00000124733		MEA1	male-enhanced antigen 1	Cytoplasm	other
1.095	ENSG00000241794		SPRR2A	small proline-rich protein 2A	Cytoplasm	other
1.095	ENSG00000121060		TRIM25	tripartite motif containing 25	Cytoplasm	transcription regulator
1.091	ENSG00000237036		ZEB1-AS1	ZEB1 antisense RNA 1	Other	other
1.085	ENSG00000182054		IDH2	isocitrate dehydrogenase 2 (NADP+), mitochondrial	Cytoplasm	enzyme
1.085	ENSG00000038274		MAT2B	methionine adenosyltransferase II, beta	Cytoplasm	enzyme
1.084	ENSG00000166452		AKIP1	A kinase (PRKA) interacting protein 1	Nucleus	other
1.083	ENSG00000136770		DNAJC1	DnaJ (Hsp40) homolog, subfamily C, member 1	Cytoplasm	other
1.081	ENSG00000030110		BAK1	BCL2-antagonist/killer 1	Cytoplasm	other
1.080	ENSG00000127920		GNG11	guanine nucleotide binding protein (G protein), gamma 11	Plasma Membrane	enzyme
1.079	ENSG00000006459		KDM7A	lysine (K)-specific demethylase 7A	Nucleus	enzyme
1.078	ENSG00000114405		C3orf14	chromosome 3 open reading frame 14	Other	other
1.078	ENSG00000104381		GDAP1	ganglioside induced differentiation associated protein 1	Cytoplasm	other
1.077	ENSG00000243896		OR2A4/OR2A7	olfactory receptor, family 2, subfamily A, member 4	Plasma Membrane	G-protein coupled receptor
1.075	ENSG00000267279		LOC100130938	uncharacterized LOC100130938	Other	other
1.074	ENSG00000163545		NUAK2	NUAK family, SNF1-like kinase, 2	Other	kinase
1.074	ENSG00000152253		SPC25	SPC25, NDC80 kinetochore complex component	Cytoplasm	other
1.072	ENSG00000160710		ADAR	adenosine deaminase, RNA-specific	Nucleus	enzyme
1.070	ENSG00000138821		SLC39A8	solute carrier family 39 (zinc transporter), member 8	Extracellular Space	transporter
1.068	ENSG00000153029		MR1	major histocompatibility complex, class I-related	Plasma Membrane	transmembrane receptor	antilymphocyte serum
1.066	ENSG00000160200		CBS/LOC102724560	cystathionine-beta-synthase	Cytoplasm	enzyme
1.064	ENSG00000165259		HDX	highly divergent homeobox	Other	other
1.064	ENSG00000101000		PROCR	protein C receptor, endothelial	Plasma Membrane	other
1.064	ENSG00000100567		PSMA3	proteasome (prosome, macropain) subunit, alpha type, 3	Cytoplasm	peptidase
1.063	ENSG00000057252		SOAT1	sterol O-acyltransferase 1	Cytoplasm	enzyme	pactimibe, ezetimibe/fluvastatin, atorvastatin/ezetimibe, ezetimibe/rosuvastatin, ezetimibe/fenofibrate, ezetimibe/simvastatin, ezetimibe, hesperetin
1.060	ENSG00000102265		TIMP1	TIMP metallopeptidase inhibitor 1	Extracellular Space	cytokine
1.059	ENSG00000125968		ID1	inhibitor of DNA binding 1, dominant negative helix-loop-helix protein	Nucleus	transcription regulator
1.058	ENSG00000134986		NREP	neuronal regeneration related protein	Cytoplasm	other
1.057	ENSG00000171223		JUNB	jun B proto-oncogene	Nucleus	transcription regulator
1.055	ENSG00000167842		MIS12	MIS12 kinetochore complex component	Nucleus	other
1.054	ENSG00000117461		PIK3R3	phosphoinositide-3-kinase, regulatory subunit 3 (gamma)	Cytoplasm	kinase
1.051	ENSG00000123992		DNPEP	aspartyl aminopeptidase	Cytoplasm	peptidase
1.049	ENSG00000169255		B3GALNT1	beta-1,3-N-acetylgalactosaminyltransferase 1 (globoside blood group)	Cytoplasm	enzyme
1.048	ENSG00000174516		PELI3	pellino E3 ubiquitin protein ligase family member 3	Cytoplasm	enzyme
1.047	ENSG00000165272		AQP3	aquaporin 3 (Gill blood group)	Plasma Membrane	transporter
1.047	ENSG00000173559		NABP1	nucleic acid binding protein 1	Nucleus	other
1.045	ENSG00000238105		GOLGA2P5	golgin A2 pseudogene 5	Other	other
1.045	ENSG00000117143		UAP1	UDP-N-acteylglucosamine pyrophosphorylase 1	Nucleus	enzyme
1.045	ENSG00000128016		ZFP36	ZFP36 ring finger protein	Nucleus	transcription regulator
1.044	ENSG00000108294		PSMB3	proteasome (prosome, macropain) subunit, beta type, 3	Cytoplasm	peptidase
1.044	ENSG00000076067		RBMS2	RNA binding motif, single stranded interacting protein 2	Nucleus	other
1.043	ENSG00000197008		ZNF138	zinc finger protein 138	Nucleus	transcription regulator
1.041	ENSG00000186638		KIF24	kinesin family member 24	Cytoplasm	other
1.041	ENSG00000072201		LNX1	ligand of numb-protein X 1, E3 ubiquitin protein ligase	Cytoplasm	enzyme
1.040	ENSG00000151725		CENPU	centromere protein U	Nucleus	other
1.040	ENSG00000116701		NCF2	neutrophil cytosolic factor 2	Cytoplasm	enzyme
1.039	ENSG00000171867		PRNP	prion protein	Plasma Membrane	other
1.038	ENSG00000139679		LPAR6	lysophosphatidic acid receptor 6	Plasma Membrane	G-protein coupled receptor
1.038	ENSG00000145107		TM4SF19	transmembrane 4 L six family member 19	Other	other
1.038	ENSG00000198039		ZNF273	zinc finger protein 273	Nucleus	other
1.036	ENSG00000135090		TAOK3	TAO kinase 3	Cytoplasm	kinase
1.033	ENSG00000112304		ACOT13	acyl-CoA thioesterase 13	Cytoplasm	enzyme
1.033	ENSG00000112343		TRIM38	tripartite motif containing 38	Other	other
1.032	ENSG00000100226		GTPBP1	GTP binding protein 1	Cytoplasm	enzyme
1.032	ENSG00000158411		MITD1	MIT, microtubule interacting and transport, domain containing 1	Cytoplasm	other
1.029	ENSG00000231925		TAPBP	TAP binding protein (tapasin)	Cytoplasm	transporter
1.028	ENSG00000183137		CEP57L1	centrosomal protein 57kDa-like 1	Other	other
1.028	ENSG00000124201		ZNFX1	zinc finger, NFX1-type containing 1	Nucleus	transcription regulator
1.026	ENSG00000213949		ITGA1	integrin, alpha 1	Plasma Membrane	other
1.026	ENSG00000176018		LYSMD3	LysM, putative peptidoglycan-binding, domain containing 3	Other	other
1.026	ENSG00000176058		TPRN	taperin	Extracellular Space	other
1.026	ENSG00000197935		ZNF311	zinc finger protein 311	Other	other
1.025	ENSG00000169660		HEXDC	hexosaminidase (glycosyl hydrolase family 20, catalytic domain) containing	Other	other
1.025	ENSG00000104497		SNX16	sorting nexin 16	Other	transporter
1.025	ENSG00000196511		TPK1	thiamin pyrophosphokinase 1	Cytoplasm	kinase
1.022	ENSG00000128512		DOCK4	dedicator of cytokinesis 4	Plasma Membrane	other
1.022	ENSG00000204839		MROH6	maestro heat-like repeat family member 6	Other	other
1.022	ENSG00000143878		RHOB	ras homolog family member B	Cytoplasm	enzyme
1.022	ENSG00000122862		SRGN	serglycin	Cytoplasm	other
1.021	ENSG00000260231		JHDM1D-AS1	JHDM1D antisense RNA 1 (head to head)	Other	other
1.020	ENSG00000166920		C15orf48	chromosome 15 open reading frame 48	Nucleus	other
1.018	ENSG00000123473		STIL	SCL/TAL1 interrupting locus	Nucleus	other
1.015	ENSG00000163170		BOLA3	bolA family member 3	Other	other
1.015	ENSG00000164211		STARD4	StAR-related lipid transfer (START) domain containing 4	Cytoplasm	transporter
1.014	ENSG00000126368		NR1D1	nuclear receptor subfamily 1, group D, member 1	Nucleus	ligand-dependent nuclear receptor
1.011	ENSG00000182134		TDRKH	tudor and KH domain containing	Cytoplasm	other
1.009	ENSG00000165410		CFL2	cofilin 2 (muscle)	Extracellular Space	other
1.008	ENSG00000105755		ETHE1	ethylmalonic encephalopathy 1	Cytoplasm	enzyme
1.008	ENSG00000244405		ETV5	ets variant 5	Nucleus	transcription regulator
1.008	ENSG00000115159		GPD2	glycerol-3-phosphate dehydrogenase 2 (mitochondrial)	Cytoplasm	enzyme
1.008	ENSG00000169871		TRIM56	tripartite motif containing 56	Cytoplasm	enzyme
1.006	ENSG00000102531		FNDC3A	fibronectin type III domain containing 3A	Cytoplasm	other
1.006	ENSG00000164104		HMGB2	high mobility group box 2	Nucleus	transcription regulator
1.006	ENSG00000186472		PCLO	piccolo presynaptic cytomatrix protein	Cytoplasm	transporter
1.005	ENSG00000122694		GLIPR2	GLI pathogenesis-related 2	Cytoplasm	other
1.004	ENSG00000000457		SCYL3	SCY1-like 3 (S. cerevisiae)	Cytoplasm	kinase
1.004	ENSG00000088002		SULT2B1	sulfotransferase family, cytosolic, 2B, member 1	Cytoplasm	enzyme
1.003	ENSG00000100714		MTHFD1	methylenetetrahydrofolate dehydrogenase (NADP+ dependent) 1, methenyltetrahydrofolate cyclohydrolase, formyltetrahydrofolate synthetase	Cytoplasm	enzyme
1.003	ENSG00000163216		SPRR2D	small proline-rich protein 2D	Cytoplasm	other
1.002	ENSG00000060982		BCAT1	branched chain amino-acid transaminase 1, cytosolic	Cytoplasm	enzyme
1.000	ENSG00000033178		UBA6	ubiquitin-like modifier activating enzyme 6	Cytoplasm	enzyme
-1.001	ENSG00000080573		COL5A3	collagen, type V, alpha 3	Extracellular Space	other	collagenase clostridium histolyticum
-1.003	ENSG00000124593		PRICKLE4	prickle homolog 4 (Drosophila)	Other	other
-1.003	ENSG00000185361		TNFAIP8L1	tumor necrosis factor, alpha-induced protein 8-like 1	Other	other
-1.004	ENSG00000249859		PVT1	Pvt1 oncogene (non-protein coding)	Other	other
-1.004	ENSG00000099849		RASSF7	Ras association (RalGDS/AF-6) domain family (N-terminal) member 7	Other	other
-1.004	ENSG00000079215		SLC1A3	solute carrier family 1 (glial high affinity glutamate transporter), member 3	Plasma Membrane	transporter	riluzole
-1.005	ENSG00000145685		LHFPL2	lipoma HMGIC fusion partner-like 2	Other	enzyme
-1.005	ENSG00000087245		MMP2	matrix metallopeptidase 2 (gelatinase A, 72kDa gelatinase, 72kDa type IV collagenase)	Extracellular Space	peptidase	marimastat
-1.006	ENSG00000079393		DUSP13	dual specificity phosphatase 13	Cytoplasm	phosphatase
-1.006	ENSG00000167695		FAM57A	family with sequence similarity 57, member A	Plasma Membrane	other
-1.006	ENSG00000235106		LINC00094	long intergenic non-protein coding RNA 94	Other	other
-1.006	ENSG00000130304		SLC27A1	solute carrier family 27 (fatty acid transporter), member 1	Plasma Membrane	transporter
-1.007	ENSG00000135821		GLUL	glutamate-ammonia ligase	Cytoplasm	enzyme
-1.007	ENSG00000099999		RNF215	ring finger protein 215	Other	other
-1.008	ENSG00000182173		TSEN54	TSEN54 tRNA splicing endonuclease subunit	Nucleus	enzyme
-1.009	ENSG00000110042		DTX4	deltex 4, E3 ubiquitin ligase	Cytoplasm	other
-1.009	ENSG00000141664		ZCCHC2	zinc finger, CCHC domain containing 2	Cytoplasm	other
-1.010	ENSG00000196476		C20orf96	chromosome 20 open reading frame 96	Other	other
-1.011	ENSG00000109771		LRP2BP	LRP2 binding protein	Cytoplasm	other
-1.011	ENSG00000204634		TBC1D8	TBC1 domain family, member 8 (with GRAM domain)	Plasma Membrane	other
-1.012	ENSG00000153443		UBALD1	UBA-like domain containing 1	Other	other
-1.014	ENSG00000188206		HNRNPU-AS1	HNRNPU antisense RNA 1	Other	other
-1.015	ENSG00000140398		NEIL1	nei endonuclease VIII-like 1 (E. coli)	Nucleus	enzyme
-1.016	ENSG00000156873		PHKG2	phosphorylase kinase, gamma 2 (testis)	Cytoplasm	kinase
-1.016	ENSG00000148158		SNX30	sorting nexin family member 30	Other	other
-1.017	ENSG00000102312		PORCN	porcupine homolog (Drosophila)	Cytoplasm	other
-1.019	ENSG00000150907		FOXO1	forkhead box O1	Nucleus	transcription regulator
-1.020	ENSG00000173209		AHSA2	AHA1, activator of heat shock 90kDa protein ATPase homolog 2 (yeast)	Other	other
-1.021	ENSG00000140832		MARVELD3	MARVEL domain containing 3	Plasma Membrane	other
-1.021	ENSG00000243477		NAT6	N-acetyltransferase 6 (GCN5-related)	Cytoplasm	other
-1.022	ENSG00000155066		PROM2	prominin 2	Plasma Membrane	transmembrane receptor
-1.026	ENSG00000232956		SNHG15	small nucleolar RNA host gene 15 (non-protein coding)	Other	other
-1.029	ENSG00000136158		SPRY2	sprouty homolog 2 (Drosophila)	Plasma Membrane	other
-1.030	ENSG00000189149		CRYM-AS1	CRYM antisense RNA 1	Other	other
-1.030	ENSG00000213412		HNRNPA1P33	heterogeneous nuclear ribonucleoprotein A1 pseudogene 33	Other	other
-1.030	ENSG00000165684		SNAPC4	small nuclear RNA activating complex, polypeptide 4, 190kDa	Nucleus	transcription regulator
-1.031	ENSG00000111696		NT5DC3	5'-nucleotidase domain containing 3	Other	other
-1.032	ENSG00000179388		EGR3	early growth response 3	Nucleus	transcription regulator
-1.033	ENSG00000204580		DDR1	discoidin domain receptor tyrosine kinase 1	Plasma Membrane	kinase	nilotinib
-1.034	ENSG00000131584		ACAP3	ArfGAP with coiled-coil, ankyrin repeat and PH domains 3	Nucleus	transcription regulator
-1.036	ENSG00000198324		FAM109A	family with sequence similarity 109, member A	Other	other
-1.036	ENSG00000175318		GRAMD2	GRAM domain containing 2	Other	other
-1.038	ENSG00000260539		GLG1	golgi glycoprotein 1	Cytoplasm	other
-1.039	ENSG00000013588		GPRC5A	G protein-coupled receptor, class C, group 5, member A	Plasma Membrane	G-protein coupled receptor
-1.039	ENSG00000149639		SOGA1	suppressor of glucose, autophagy associated 1	Extracellular Space	other
-1.040	ENSG00000086570		FAT2	FAT atypical cadherin 2	Plasma Membrane	other
-1.041	ENSG00000124614		RPS10	ribosomal protein S10	Cytoplasm	other
-1.043	ENSG00000151746		BICD1	bicaudal D homolog 1 (Drosophila)	Cytoplasm	other
-1.043	ENSG00000169435		RASSF6	Ras association (RalGDS/AF-6) domain family member 6	Other	other
-1.045	ENSG00000089486		CDIP1	cell death-inducing p53 target 1	Nucleus	other
-1.045	ENSG00000112039		FANCE	Fanconi anemia, complementation group E	Nucleus	other
-1.045	ENSG00000144730		IL17RD	interleukin 17 receptor D	Cytoplasm	other
-1.048	ENSG00000049130		KITLG	KIT ligand	Extracellular Space	growth factor
-1.049	ENSG00000214135		LOC220729	succinate dehydrogenase complex, subunit A, flavoprotein (Fp) pseudogene	Other	other
-1.049	ENSG00000103037		SETD6	SET domain containing 6	Nucleus	enzyme
-1.049	ENSG00000197321		SVIL	supervillin	Plasma Membrane	other
-1.052	ENSG00000132879		FBXO44	F-box protein 44	Other	other
-1.052	ENSG00000177225		PDDC1	Parkinson disease 7 domain containing 1	Cytoplasm	other
-1.054	ENSG00000137124		ALDH1B1	aldehyde dehydrogenase 1 family, member B1	Cytoplasm	enzyme
-1.055	ENSG00000213638		ADAT3	adenosine deaminase, tRNA-specific 3	Other	enzyme
-1.056	ENSG00000152661		GJA1	gap junction protein, alpha 1, 43kDa	Plasma Membrane	transporter
-1.056	ENSG00000182541		LIMK2	LIM domain kinase 2	Cytoplasm	kinase
-1.056	ENSG00000112941		PAPD7	PAP associated domain containing 7	Nucleus	enzyme
-1.058	ENSG00000126001		CEP250	centrosomal protein 250kDa	Nucleus	other
-1.060	ENSG00000198894		CIPC	CLOCK-interacting pacemaker	Nucleus	other
-1.061	ENSG00000182749		PAQR7	progestin and adipoQ receptor family member VII	Plasma Membrane	other
-1.061	ENSG00000118194		TNNT2	troponin T type 2 (cardiac)	Cytoplasm	other
-1.062	ENSG00000242125		SNHG3	small nucleolar RNA host gene 3 (non-protein coding)	Nucleus	other
-1.063	ENSG00000129514		FOXA1	forkhead box A1	Nucleus	transcription regulator
-1.064	ENSG00000221988		PPT2	palmitoyl-protein thioesterase 2	Cytoplasm	enzyme
-1.064	ENSG00000136653		RASSF5	Ras association (RalGDS/AF-6) domain family member 5	Plasma Membrane	other
-1.065	ENSG00000155974		GRIP1	glutamate receptor interacting protein 1	Plasma Membrane	transcription regulator
-1.065	ENSG00000180233		ZNRF2	zinc and ring finger 2	Other	enzyme
-1.067	ENSG00000108984		MAP2K6	mitogen-activated protein kinase kinase 6	Cytoplasm	kinase
-1.067	ENSG00000132819		RBM38	RNA binding motif protein 38	Other	other
-1.068	ENSG00000196781		TLE1	transducin-like enhancer of split 1 (E(sp1) homolog, Drosophila)	Nucleus	transcription regulator
-1.069	ENSG00000110203		FOLR3	folate receptor 3 (gamma)	Extracellular Space	other
-1.069	ENSG00000057149		SERPINB3	serpin peptidase inhibitor, clade B (ovalbumin), member 3	Cytoplasm	other
-1.070	ENSG00000116017		ARID3A	AT rich interactive domain 3A (BRIGHT-like)	Nucleus	transcription regulator
-1.071	ENSG00000185070		FLRT2	fibronectin leucine rich transmembrane protein 2	Plasma Membrane	other
-1.073	ENSG00000181274		FRAT2	frequently rearranged in advanced T-cell lymphomas 2	Cytoplasm	other
-1.075	ENSG00000102878		HSF4	heat shock transcription factor 4	Nucleus	transcription regulator
-1.075	ENSG00000198105		ZNF248	zinc finger protein 248	Nucleus	other
-1.076	ENSG00000088812		ATRN	attractin	Extracellular Space	other
-1.078	ENSG00000167702		KIFC2	kinesin family member C2	Cytoplasm	other
-1.078	ENSG00000074219		TEAD2	TEA domain family member 2	Nucleus	transcription regulator
-1.079	ENSG00000132793		LPIN3	lipin 3	Nucleus	phosphatase
-1.082	ENSG00000138463		DIRC2	disrupted in renal carcinoma 2	Other	other
-1.082	ENSG00000197296		FITM2	fat storage-inducing transmembrane protein 2	Cytoplasm	other
-1.084	ENSG00000143061		IGSF3	immunoglobulin superfamily, member 3	Plasma Membrane	other
-1.084	ENSG00000090975		PITPNM2	phosphatidylinositol transfer protein, membrane-associated 2	Cytoplasm	enzyme
-1.085	ENSG00000169252		ADRB2	adrenoceptor beta 2, surface	Plasma Membrane	G-protein coupled receptor	articaine/epinephrine, bupivacaine/epinephrine, carteolol, dipivefrin, meluadrine, epinephrine/prilocaine, epinephrine/lidocaine, bedoradrine, KUL 7211, arformoterol, indacaterol, myogane, budesonide/formoterol, nebivolol, vilanterol, formoterol/mometasone furoate, glycopyrrolate/indacaterol, latanoprost/timolol, umeclidinium/vilanterol, fluticasone/salmeterol, albuterol/ipratropium, isoprenaline…
-1.086	ENSG00000223573		TINCR	tissue differentiation-inducing non-protein coding RNA	Other	other
-1.087	ENSG00000058668		ATP2B4	ATPase, Ca++ transporting, plasma membrane 4	Plasma Membrane	transporter
-1.087	ENSG00000161647		MPP3	membrane protein, palmitoylated 3 (MAGUK p55 subfamily member 3)	Plasma Membrane	kinase
-1.087	ENSG00000101335		MYL9	myosin, light chain 9, regulatory	Cytoplasm	other
-1.087	ENSG00000133069		TMCC2	transmembrane and coiled-coil domain family 2	Extracellular Space	other
-1.088	ENSG00000135423		GLS2	glutaminase 2 (liver, mitochondrial)	Cytoplasm	enzyme
-1.088	ENSG00000126804		ZBTB1	zinc finger and BTB domain containing 1	Nucleus	other
-1.090	ENSG00000065534		MYLK	myosin light chain kinase	Cytoplasm	kinase
-1.091	ENSG00000185163		DDX51	DEAD (Asp-Glu-Ala-Asp) box polypeptide 51	Other	enzyme
-1.091	ENSG00000172037		LAMB2	laminin, beta 2 (laminin S)	Extracellular Space	enzyme
-1.093	ENSG00000166165		CKB	creatine kinase, brain	Cytoplasm	kinase
-1.093	ENSG00000165646		SLC18A2	solute carrier family 18 (vesicular monoamine transporter), member 2	Plasma Membrane	transporter	deserpidine/methyclothiazide, deserpidine, secologanin tryptamine alkaloid derivative, methamphetamine, amphetamine, tetrabenazine, reserpine/trichloromethiazide, chlorothiazide/reserpine, chlorthalidone/reserpine, hydralazine/hydrochlorothiazide/reserpine, hydroflumethiazide/reserpine, polythiazide/reserpine, hydrochlorothiazide/reserpine, N-methyl-3,4-methylenedioxyamphetamine, reserpine
-1.095	ENSG00000115107		STEAP3	STEAP family member 3, metalloreductase	Cytoplasm	transporter
-1.096	ENSG00000152102		FAM168B	family with sequence similarity 168, member B	Other	other
-1.097	ENSG00000247095		MIR210HG	MIR210 host gene (non-protein coding)	Other	other
-1.100	ENSG00000172667		ZMAT3	zinc finger, matrin-type 3	Nucleus	other
-1.101	ENSG00000256812		CAPNS2	calpain, small subunit 2	Cytoplasm	other
-1.103	ENSG00000185963		BICD2	bicaudal D homolog 2 (Drosophila)	Cytoplasm	other
-1.103	ENSG00000143772		ITPKB	inositol-trisphosphate 3-kinase B	Cytoplasm	kinase
-1.103	ENSG00000202314		SNORD6	small nucleolar RNA, C/D box 6	Other	other
-1.104	ENSG00000185909		KLHDC8B	kelch domain containing 8B	Cytoplasm	other
-1.108	ENSG00000180035		ZNF48	zinc finger protein 48	Other	other
-1.109	ENSG00000157985		AGAP1	ArfGAP with GTPase domain, ankyrin repeat and PH domain 1	Cytoplasm	enzyme
-1.112	ENSG00000159388		BTG2	BTG family, member 2	Nucleus	transcription regulator
-1.112	ENSG00000177374		HIC1	hypermethylated in cancer 1	Nucleus	transcription regulator
-1.112	ENSG00000115648		MLPH	melanophilin	Cytoplasm	other
-1.113	ENSG00000039139		DNAH5	dynein, axonemal, heavy chain 5	Cytoplasm	enzyme
-1.115	ENSG00000248429		LOC101929911	uncharacterized LOC101929911	Other	other
-1.116	ENSG00000253982		LOC101927752	uncharacterized LOC101927752	Other	other
-1.117	ENSG00000103942		HOMER2	homer homolog 2 (Drosophila)	Plasma Membrane	other
-1.118	ENSG00000120820		GLT8D2	glycosyltransferase 8 domain containing 2	Other	enzyme
-1.118	ENSG00000204389		HSPA1A/HSPA1B	heat shock 70kDa protein 1A	Cytoplasm	enzyme
-1.119	ENSG00000139211		AMIGO2	adhesion molecule with Ig-like domain 2	Plasma Membrane	other
-1.120	ENSG00000232098		LOC100506634	hepatocellular carcinoma-associated antigen HCA25a	Other	other
-1.120	ENSG00000069188		SDK2	sidekick cell adhesion molecule 2	Other	other
-1.121	ENSG00000143850		PLEKHA6	pleckstrin homology domain containing, family A member 6	Other	other
-1.121	ENSG00000178338		ZNF354B	zinc finger protein 354B	Other	other
-1.123	ENSG00000232442		LOC100505771	uncharacterized LOC100505771	Other	other
-1.123	ENSG00000233927		RPS28	ribosomal protein S28	Cytoplasm	other
-1.126	ENSG00000089094		KDM2B	lysine (K)-specific demethylase 2B	Nucleus	other
-1.126	ENSG00000176903		PNMA1	paraneoplastic Ma antigen 1	Nucleus	other
-1.127	ENSG00000215033		LOC100996760	uncharacterized LOC100996760	Other	other
-1.130	ENSG00000065361		ERBB3	v-erb-b2 avian erythroblastic leukemia viral oncogene homolog 3	Plasma Membrane	kinase	sapitinib
-1.130	ENSG00000148384		INPP5E	inositol polyphosphate-5-phosphatase, 72 kDa	Cytoplasm	phosphatase
-1.130	ENSG00000146083		RNF44	ring finger protein 44	Other	other
-1.131	ENSG00000080823		MOK	MOK protein kinase	Plasma Membrane	kinase
-1.131	ENSG00000148400		NOTCH1	notch 1	Plasma Membrane	transcription regulator
-1.131	ENSG00000245970		SNORA72	small nucleolar RNA, H/ACA box 72	Other	other
-1.132	ENSG00000144369		FAM171B	family with sequence similarity 171, member B	Other	other
-1.132	ENSG00000185112		FAM43A	family with sequence similarity 43, member A	Other	other
-1.137	ENSG00000126822		PLEKHG3	pleckstrin homology domain containing, family G (with RhoGef domain) member 3	Other	other
-1.138	ENSG00000140743		CDR2	cerebellar degeneration-related protein 2, 62kDa	Cytoplasm	other
-1.138	ENSG00000160712		IL6R	interleukin 6 receptor	Plasma Membrane	transmembrane receptor	tocilizumab
-1.138	ENSG00000221539		SNORD99	small nucleolar RNA, C/D box 99	Other	other
-1.139	ENSG00000141569		TRIM65	tripartite motif containing 65	Other	other
-1.144	ENSG00000145020		AMT	aminomethyltransferase	Cytoplasm	enzyme
-1.144	ENSG00000156535		CD109	CD109 molecule	Plasma Membrane	other
-1.144	ENSG00000139174		PRICKLE1	prickle homolog 1 (Drosophila)	Nucleus	other
-1.145	ENSG00000174233		ADCY6	adenylate cyclase 6	Plasma Membrane	enzyme
-1.146	ENSG00000121057		AKAP1	A kinase (PRKA) anchor protein 1	Cytoplasm	other
-1.147	ENSG00000116396		KCNC4	potassium voltage-gated channel, Shaw-related subfamily, member 4	Plasma Membrane	ion channel
-1.147	ENSG00000054277		OPN3	opsin 3	Plasma Membrane	G-protein coupled receptor
-1.149	ENSG00000203499		FAM83H-AS1	FAM83H antisense RNA 1 (head to head)	Other	other
-1.149	ENSG00000074181		NOTCH3	notch 3	Plasma Membrane	transcription regulator
-1.149	ENSG00000171163		ZNF692	zinc finger protein 692	Other	other
-1.150	ENSG00000263934		SNORD3A	small nucleolar RNA, C/D box 3A	Other	other
-1.152	ENSG00000118707		TGIF2	TGFB-induced factor homeobox 2	Nucleus	transcription regulator
-1.153	ENSG00000130714		POMT1	protein-O-mannosyltransferase 1	Cytoplasm	enzyme
-1.156	ENSG00000175970		UNC119B	unc-119 homolog B (C. elegans)	Other	other
-1.157	ENSG00000185950		IRS2	insulin receptor substrate 2	Cytoplasm	enzyme
-1.159	ENSG00000223705		NSUN5P1	NOP2/Sun domain family, member 5 pseudogene 1	Other	other
-1.160	ENSG00000169598		DFFB	DNA fragmentation factor, 40kDa, beta polypeptide (caspase-activated DNase)	Nucleus	enzyme
-1.163	ENSG00000178184		PARD6G	par-6 family cell polarity regulator gamma	Plasma Membrane	other
-1.163	ENSG00000111186		WNT5B	wingless-type MMTV integration site family, member 5B	Extracellular Space	other
-1.164	ENSG00000118402		ELOVL4	ELOVL fatty acid elongase 4	Cytoplasm	enzyme
-1.165	ENSG00000138834		MAPK8IP3	mitogen-activated protein kinase 8 interacting protein 3	Cytoplasm	other
-1.166	ENSG00000105855		ITGB8	integrin, beta 8	Plasma Membrane	other
-1.166	ENSG00000092929		UNC13D	unc-13 homolog D (C. elegans)	Cytoplasm	other
-1.167	ENSG00000153786		ZDHHC7	zinc finger, DHHC-type containing 7	Cytoplasm	enzyme
-1.169	ENSG00000157617		C2CD2	C2 calcium-dependent domain containing 2	Cytoplasm	other
-1.169	ENSG00000137177		KIF13A	kinesin family member 13A	Cytoplasm	transporter
-1.170	ENSG00000164920		OSR2	odd-skipped related transciption factor 2	Nucleus	transcription regulator
-1.170	ENSG00000120833		SOCS2	suppressor of cytokine signaling 2	Cytoplasm	other
-1.176	ENSG00000115009		CCL20	chemokine (C-C motif) ligand 20	Extracellular Space	cytokine
-1.177	ENSG00000146858		ZC3HAV1L	zinc finger CCCH-type, antiviral 1-like	Other	other
-1.178	ENSG00000225177		FLJ46906	uncharacterized LOC441172	Other	other
-1.179	ENSG00000225383		SFTA1P	surfactant associated 1, pseudogene	Other	other
-1.181	ENSG00000158246		FAM46B	family with sequence similarity 46, member B	Other	other
-1.182	ENSG00000107815		C10orf2	chromosome 10 open reading frame 2	Cytoplasm	enzyme
-1.183	ENSG00000186654		PRR5	proline rich 5 (renal)	Other	other
-1.185	ENSG00000179456		ZBTB18	zinc finger and BTB domain containing 18	Nucleus	transcription regulator
-1.187	ENSG00000145687		SSBP2	single-stranded DNA binding protein 2	Nucleus	transcription regulator
-1.188	ENSG00000198732		SMOC1	SPARC related modular calcium binding 1	Extracellular Space	other
-1.190	ENSG00000110427		KIAA1549L	KIAA1549-like	Cytoplasm	other
-1.190	ENSG00000160062		ZBTB8A	zinc finger and BTB domain containing 8A	Nucleus	other
-1.191	ENSG00000176749		CDK5R1	cyclin-dependent kinase 5, regulatory subunit 1 (p35)	Nucleus	kinase
-1.191	ENSG00000198673		FAM19A2	family with sequence similarity 19 (chemokine (C-C motif)-like), member A2	Cytoplasm	other
-1.191	ENSG00000185340		GAS2L1	growth arrest-specific 2 like 1	Cytoplasm	other
-1.191	ENSG00000164938		TP53INP1	tumor protein p53 inducible nuclear protein 1	Nucleus	other
-1.191	ENSG00000171574		ZNF584	zinc finger protein 584	Nucleus	other
-1.192	ENSG00000181104		F2R	coagulation factor II (thrombin) receptor	Plasma Membrane	G-protein coupled receptor	chrysalin, argatroban, bivalirudin
-1.192	ENSG00000140451		PIF1	PIF1 5'-to-3' DNA helicase	Nucleus	enzyme
-1.193	ENSG00000174501		ANKRD36C	ankyrin repeat domain 36C	Other	other
-1.193	ENSG00000158292		GPR153	G protein-coupled receptor 153	Plasma Membrane	G-protein coupled receptor
-1.193	ENSG00000160803		UBQLN4	ubiquilin 4	Cytoplasm	other
-1.195	ENSG00000154310		TNIK	TRAF2 and NCK interacting kinase	Plasma Membrane	kinase
-1.196	ENSG00000187244		BCAM	basal cell adhesion molecule (Lutheran blood group)	Plasma Membrane	transmembrane receptor
-1.196	ENSG00000114796		KLHL24	kelch-like family member 24	Other	other
-1.196	ENSG00000160271		RALGDS	ral guanine nucleotide dissociation stimulator	Cytoplasm	other
-1.197	ENSG00000128805		ARHGAP22	Rho GTPase activating protein 22	Cytoplasm	other
-1.199	ENSG00000140450		ARRDC4	arrestin domain containing 4	Other	other
-1.199	ENSG00000169891		REPS2	RALBP1 associated Eps domain containing 2	Cytoplasm	other
-1.202	ENSG00000240849		TMEM189	transmembrane protein 189	Other	other
-1.203	ENSG00000197951		ZNF71	zinc finger protein 71	Nucleus	other
-1.204	ENSG00000152409		JMY	junction mediating and regulatory protein, p53 cofactor	Nucleus	transcription regulator
-1.205	ENSG00000111275		ALDH2	aldehyde dehydrogenase 2 family (mitochondrial)	Cytoplasm	enzyme	disulfiram, chlorpropamide
-1.206	ENSG00000110881		ASIC1	acid-sensing (proton-gated) ion channel 1	Plasma Membrane	ion channel	amiloride, amiloride/hydrochlorothiazide
-1.208	ENSG00000184402		SS18L1	synovial sarcoma translocation gene on chromosome 18-like 1	Nucleus	transcription regulator
-1.208	ENSG00000187605		TET3	tet methylcytosine dioxygenase 3	Nucleus	other
-1.209	ENSG00000244567		PLEKHM3	pleckstrin homology domain containing, family M, member 3	Other	other
-1.211	ENSG00000123191		ATP7B	ATPase, Cu++ transporting, beta polypeptide	Cytoplasm	transporter
-1.211	ENSG00000136111		TBC1D4	TBC1 domain family, member 4	Cytoplasm	other
-1.212	ENSG00000102996		MMP15	matrix metallopeptidase 15 (membrane-inserted)	Extracellular Space	peptidase	marimastat
-1.212	ENSG00000137843		PAK6	p21 protein (Cdc42/Rac)-activated kinase 6	Cytoplasm	kinase
-1.213	ENSG00000010310		GIPR	gastric inhibitory polypeptide receptor	Plasma Membrane	G-protein coupled receptor
-1.213	ENSG00000165474		GJB2	gap junction protein, beta 2, 26kDa	Plasma Membrane	transporter
-1.215	ENSG00000013619		MAMLD1	mastermind-like domain containing 1	Other	other
-1.216	ENSG00000125850		OVOL2	ovo-like zinc finger 2	Nucleus	transcription regulator
-1.220	ENSG00000116273		PHF13	PHD finger protein 13	Nucleus	other
-1.220	ENSG00000128294		TPST2	tyrosylprotein sulfotransferase 2	Cytoplasm	enzyme
-1.221	ENSG00000120594		PLXDC2	plexin domain containing 2	Extracellular Space	other
-1.222	ENSG00000069011		PITX1	paired-like homeodomain 1	Nucleus	transcription regulator
-1.224	ENSG00000166922		SCG5	secretogranin V (7B2 protein)	Extracellular Space	other
-1.225	ENSG00000006534		ALDH3B1	aldehyde dehydrogenase 3 family, member B1	Cytoplasm	enzyme
-1.226	ENSG00000110721		CHKA	choline kinase alpha	Cytoplasm	kinase
-1.228	ENSG00000129270		MMP28	matrix metallopeptidase 28	Extracellular Space	peptidase	marimastat
-1.229	ENSG00000135709		KIAA0513	KIAA0513	Other	other
-1.229	ENSG00000115884		SDC1	syndecan 1	Plasma Membrane	enzyme
-1.231	ENSG00000151136		BTBD11	BTB (POZ) domain containing 11	Other	transcription regulator
-1.231	ENSG00000131650		KREMEN2	kringle containing transmembrane protein 2	Other	other
-1.231	ENSG00000230937		MIR205HG	MIR205 host gene (non-protein coding)	Other	other
-1.232	ENSG00000136059		VILL	villin-like	Cytoplasm	other
-1.238	ENSG00000133216		EPHB2	EPH receptor B2	Plasma Membrane	kinase
-1.241	ENSG00000173531		MST1	macrophage stimulating 1 (hepatocyte growth factor-like)	Extracellular Space	growth factor
-1.241	ENSG00000114923		SLC4A3	solute carrier family 4 (anion exchanger), member 3	Plasma Membrane	transporter
-1.244	ENSG00000117984		CTSD	cathepsin D	Cytoplasm	peptidase
-1.245	ENSG00000179431		FJX1	four jointed box 1 (Drosophila)	Extracellular Space	other
-1.246	ENSG00000162892		IL24	interleukin 24	Extracellular Space	cytokine
-1.248	ENSG00000185567		AHNAK2	AHNAK nucleoprotein 2	Cytoplasm	other
-1.249	ENSG00000120875		DUSP4	dual specificity phosphatase 4	Nucleus	phosphatase
-1.251	ENSG00000145425		RPS3A	ribosomal protein S3A	Nucleus	other
-1.254	ENSG00000069667		RORA	RAR-related orphan receptor A	Nucleus	ligand-dependent nuclear receptor
-1.255	ENSG00000164362		TERT	telomerase reverse transcriptase	Nucleus	enzyme	imetelstat
-1.256	ENSG00000130270		ATP8B3	ATPase, aminophospholipid transporter, class I, type 8B, member 3	Cytoplasm	transporter
-1.258	ENSG00000182324		KCNJ14	potassium inwardly-rectifying channel, subfamily J, member 14	Plasma Membrane	ion channel
-1.261	ENSG00000237883		DGUOK-AS1	DGUOK antisense RNA 1	Other	other
-1.263	ENSG00000101384		JAG1	jagged 1	Extracellular Space	growth factor
-1.264	ENSG00000213859		KCTD11	potassium channel tetramerization domain containing 11	Cytoplasm	other
-1.264	ENSG00000165030		NFIL3	nuclear factor, interleukin 3 regulated	Nucleus	transcription regulator
-1.266	ENSG00000125848		FLRT3	fibronectin leucine rich transmembrane protein 3	Plasma Membrane	other
-1.267	ENSG00000158321		AUTS2	autism susceptibility candidate 2	Nucleus	other
-1.267	ENSG00000174684		B3GNT1	UDP-GlcNAc:betaGal beta-1,3-N-acetylglucosaminyltransferase 1	Cytoplasm	enzyme
-1.270	ENSG00000069424		KCNAB2	potassium voltage-gated channel, shaker-related subfamily, beta member 2	Plasma Membrane	ion channel
-1.273	ENSG00000232445		LOC101927746	uncharacterized LOC101927746	Other	other
-1.281	ENSG00000106541		AGR2	anterior gradient 2	Extracellular Space	other
-1.281	ENSG00000134461		ANKRD16	ankyrin repeat domain 16	Other	other
-1.281	ENSG00000153162		BMP6	bone morphogenetic protein 6	Extracellular Space	growth factor
-1.281	ENSG00000198590		C3orf35	chromosome 3 open reading frame 35	Other	other
-1.281	ENSG00000205763		RP9P	retinitis pigmentosa 9 pseudogene	Other	other
-1.281	ENSG00000243566		UPK3B	uroplakin 3B	Plasma Membrane	other
-1.282	ENSG00000110987		BCL7A	B-cell CLL/lymphoma 7A	Other	other
-1.283	ENSG00000273033		LOC100129550	uncharacterized LOC100129550	Other	other
-1.284	ENSG00000267519		mir-24	microRNA 24-1	Other	microRNA
-1.287	ENSG00000090447		TFAP4	transcription factor AP-4 (activating enhancer binding protein 4)	Nucleus	transcription regulator
-1.288	ENSG00000064225		ST3GAL6	ST3 beta-galactoside alpha-2,3-sialyltransferase 6	Cytoplasm	enzyme
-1.295	ENSG00000234072		EIF2B4	eukaryotic translation initiation factor 2B, subunit 4 delta, 67kDa	Cytoplasm	other
-1.297	ENSG00000125910		S1PR4	sphingosine-1-phosphate receptor 4	Plasma Membrane	G-protein coupled receptor	fingolimod
-1.297	ENSG00000178726		THBD	thrombomodulin	Plasma Membrane	transmembrane receptor
-1.298	ENSG00000161912		ADCY10P1	adenylate cyclase 10 (soluble) pseudogene 1	Other	other
-1.298	ENSG00000114268		PFKFB4	6-phosphofructo-2-kinase/fructose-2,6-biphosphatase 4	Cytoplasm	kinase
-1.299	ENSG00000198728		LDB1	LIM domain binding 1	Nucleus	transcription regulator
-1.299	ENSG00000027075		PRKCH	protein kinase C, eta	Cytoplasm	kinase	ingenol mebutate
-1.302	ENSG00000101871		MID1	midline 1 (Opitz/BBB syndrome)	Nucleus	other
-1.302	ENSG00000091592		NLRP1	NLR family, pyrin domain containing 1	Cytoplasm	other
-1.303	ENSG00000116106		EPHA4	EPH receptor A4	Plasma Membrane	kinase
-1.303	ENSG00000198246		SLC29A3	solute carrier family 29 (equilibrative nucleoside transporter), member 3	Plasma Membrane	transporter
-1.303	ENSG00000140332		TLE3	transducin-like enhancer of split 3	Nucleus	other
-1.303	ENSG00000186026		ZNF284	zinc finger protein 284	Other	other
-1.307	ENSG00000152782		PANK1	pantothenate kinase 1	Cytoplasm	kinase
-1.311	ENSG00000071909		MYO3B	myosin IIIB	Plasma Membrane	kinase
-1.313	ENSG00000133477		FAM83F	family with sequence similarity 83, member F	Other	other
-1.313	ENSG00000089472		HEPH	hephaestin	Plasma Membrane	transporter
-1.314	ENSG00000023839		ABCC2	ATP-binding cassette, sub-family C (CFTR/MRP), member 2	Plasma Membrane	transporter	sulfinpyrazone
-1.314	ENSG00000132329		RAMP1	receptor (G protein-coupled) activity modifying protein 1	Plasma Membrane	transporter	pramlintide
-1.315	ENSG00000106780		MEGF9	multiple EGF-like-domains 9	Other	other
-1.316	ENSG00000169752		NRG4	neuregulin 4	Extracellular Space	growth factor
-1.316	ENSG00000165152		TMEM246	transmembrane protein 246	Other	other
-1.319	ENSG00000150687		PRSS23	protease, serine, 23	Extracellular Space	peptidase
-1.320	ENSG00000198774		RASSF9	Ras association (RalGDS/AF-6) domain family (N-terminal) member 9	Cytoplasm	transporter
-1.321	ENSG00000133056		PIK3C2B	phosphatidylinositol-4-phosphate 3-kinase, catalytic subunit type 2 beta	Cytoplasm	kinase
-1.322	ENSG00000261087		LOC157562	uncharacterized LOC157562	Other	other
-1.324	ENSG00000114115		RBP1	retinol binding protein 1, cellular	Extracellular Space	transporter
-1.325	ENSG00000182272		B4GALNT4	beta-1,4-N-acetyl-galactosaminyl transferase 4	Extracellular Space	enzyme
-1.325	ENSG00000150764		DIXDC1	DIX domain containing 1	Cytoplasm	other
-1.326	ENSG00000232533		LOC100507507	uncharacterized LOC100507507	Other	other
-1.328	ENSG00000143126		CELSR2	cadherin, EGF LAG seven-pass G-type receptor 2	Plasma Membrane	G-protein coupled receptor
-1.328	ENSG00000082014		SMARCD3	SWI/SNF related, matrix associated, actin dependent regulator of chromatin, subfamily d, member 3	Nucleus	transcription regulator
-1.329	ENSG00000178026		LRRC75B	leucine rich repeat containing 75B	Other	other
-1.330	ENSG00000108947		EFNB3	ephrin-B3	Plasma Membrane	kinase
-1.331	ENSG00000223477		LINC00842	long intergenic non-protein coding RNA 842	Other	other
-1.333	ENSG00000197461		PDGFA	platelet-derived growth factor alpha polypeptide	Extracellular Space	growth factor
-1.333	ENSG00000165655		ZNF503	zinc finger protein 503	Nucleus	other
-1.335	ENSG00000131746		TNS4	tensin 4	Cytoplasm	other
-1.336	ENSG00000178878		APOLD1	apolipoprotein L domain containing 1	Other	other
-1.336	ENSG00000207554		mir-647	microRNA 647	Cytoplasm	microRNA
-1.337	ENSG00000136244		IL6	interleukin 6	Extracellular Space	cytokine	tocilizumab, siltuximab
-1.339	ENSG00000164050		PLXNB1	plexin B1	Plasma Membrane	transmembrane receptor
-1.340	ENSG00000249816		LINC00964	long intergenic non-protein coding RNA 964	Other	other
-1.341	ENSG00000144711		IQSEC1	IQ motif and Sec7 domain 1	Cytoplasm	other
-1.342	ENSG00000117394		SLC2A1	solute carrier family 2 (facilitated glucose transporter), member 1	Plasma Membrane	transporter
-1.342	ENSG00000138162		TACC2	transforming, acidic coiled-coil containing protein 2	Nucleus	other
-1.344	ENSG00000175600		SUGCT	succinyl-CoA:glutarate-CoA transferase	Cytoplasm	enzyme
-1.347	ENSG00000169992		NLGN2	neuroligin 2	Plasma Membrane	enzyme
-1.348	ENSG00000114200		BCHE	butyrylcholinesterase	Plasma Membrane	enzyme	dipivefrin, malathion, atropine/edrophonium, echothiophate, tacrine, edrophonium, isoflurophate, pyridostigmine, pralidoxime, rivastigmine
-1.348	ENSG00000168675		LDLRAD4	low density lipoprotein receptor class A domain containing 4	Other	other
-1.349	ENSG00000008853		RHOBTB2	Rho-related BTB domain containing 2	Other	enzyme
-1.350	ENSG00000188242		PP7080	uncharacterized LOC25845	Other	other
-1.351	ENSG00000212724		KRTAP2-3/KRTAP2-4	keratin associated protein 2-3	Other	other
-1.352	ENSG00000135454		B4GALNT1	beta-1,4-N-acetyl-galactosaminyl transferase 1	Cytoplasm	enzyme
-1.354	ENSG00000111291		GPRC5D	G protein-coupled receptor, class C, group 5, member D	Plasma Membrane	G-protein coupled receptor
-1.354	ENSG00000174705		SH3PXD2B	SH3 and PX domains 2B	Cytoplasm	other
-1.357	ENSG00000099974		DDTL	D-dopachrome tautomerase-like	Other	other
-1.357	ENSG00000170561		IRX2	iroquois homeobox 2	Nucleus	transcription regulator
-1.357	ENSG00000200087		SNORA73B	small nucleolar RNA, H/ACA box 73B	Other	other
-1.358	ENSG00000186684		CYP27C1	cytochrome P450, family 27, subfamily C, polypeptide 1	Other	other
-1.360	ENSG00000147799		ARHGAP39	Rho GTPase activating protein 39	Nucleus	other
-1.361	ENSG00000146950		SHROOM2	shroom family member 2	Plasma Membrane	ion channel
-1.363	ENSG00000054598		FOXC1	forkhead box C1	Nucleus	transcription regulator
-1.365	ENSG00000229124		VIM-AS1	VIM antisense RNA 1	Other	other
-1.366	ENSG00000140416		TPM1	tropomyosin 1 (alpha)	Cytoplasm	other
-1.368	ENSG00000183773		AIFM3	apoptosis-inducing factor, mitochondrion-associated, 3	Cytoplasm	enzyme
-1.368	ENSG00000176463		SLCO3A1	solute carrier organic anion transporter family, member 3A1	Plasma Membrane	transporter
-1.369	ENSG00000226137		BAIAP2-AS1	BAIAP2 antisense RNA 1 (head to head)	Other	other
-1.369	ENSG00000154511		FAM69A	family with sequence similarity 69, member A	Other	other
-1.369	ENSG00000231609		LOC100132215	uncharacterized LOC100132215	Other	other
-1.370	ENSG00000134297		PLEKHA8P1	pleckstrin homology domain containing, family A member 8 pseudogene 1	Other	other
-1.374	ENSG00000253522		mir-146	microRNA 146a	Cytoplasm	microRNA
-1.374	ENSG00000129116		PALLD	palladin, cytoskeletal associated protein	Plasma Membrane	other
-1.375	ENSG00000145284		SCD5	stearoyl-CoA desaturase 5	Cytoplasm	enzyme
-1.376	ENSG00000243678		NME1-NME2	NME1-NME2 readthrough	Cytoplasm	other
-1.377	ENSG00000126705		AHDC1	AT hook, DNA binding motif, containing 1	Other	other
-1.377	ENSG00000058453		CROCC	ciliary rootlet coiled-coil, rootletin	Plasma Membrane	other
-1.380	ENSG00000214353		VAC14-AS1	VAC14 antisense RNA 1	Other	other
-1.383	ENSG00000204262		COL5A2	collagen, type V, alpha 2	Extracellular Space	other	collagenase clostridium histolyticum
-1.383	ENSG00000161328		LRRC56	leucine rich repeat containing 56	Other	other
-1.384	ENSG00000106211		HSPB1	heat shock 27kDa protein 1	Cytoplasm	other
-1.391	ENSG00000267710		LOC100506374	uncharacterized LOC100506374	Other	other
-1.394	ENSG00000131019		ULBP3	UL16 binding protein 3	Plasma Membrane	transmembrane receptor
-1.396	ENSG00000226950		DANCR	differentiation antagonizing non-protein coding RNA	Other	other
-1.397	ENSG00000183723		CMTM4	CKLF-like MARVEL transmembrane domain containing 4	Extracellular Space	cytokine
-1.397	ENSG00000143847		PPFIA4	protein tyrosine phosphatase, receptor type, f polypeptide (PTPRF), interacting protein (liprin), alpha 4	Other	phosphatase
-1.397	ENSG00000111218		PRMT8	protein arginine methyltransferase 8	Nucleus	enzyme
-1.399	ENSG00000143674		KIAA1804	mixed lineage kinase 4	Other	kinase
-1.400	ENSG00000075651		PLD1	phospholipase D1, phosphatidylcholine-specific	Cytoplasm	enzyme
-1.402	ENSG00000122254		HS3ST2	heparan sulfate (glucosamine) 3-O-sulfotransferase 2	Cytoplasm	enzyme
-1.404	ENSG00000181751		C5orf30	chromosome 5 open reading frame 30	Cytoplasm	other
-1.411	ENSG00000162891		IL20	interleukin 20	Extracellular Space	cytokine
-1.411	ENSG00000148411		NACC2	NACC family member 2, BEN and BTB (POZ) domain containing	Nucleus	transcription regulator
-1.415	ENSG00000172986		GXYLT2	glucoside xylosyltransferase 2	Other	other
-1.415	ENSG00000090530		LEPREL1	leprecan-like 1	Cytoplasm	enzyme
-1.416	ENSG00000138639		ARHGAP24	Rho GTPase activating protein 24	Cytoplasm	other
-1.420	ENSG00000170835		CEL	carboxyl ester lipase	Extracellular Space	enzyme
-1.420	ENSG00000132613		MTSS1L	metastasis suppressor 1-like	Other	other
-1.421	ENSG00000003096		KLHL13	kelch-like family member 13	Other	other
-1.424	ENSG00000182963		GJC1	gap junction protein, gamma 1, 45kDa	Plasma Membrane	ion channel
-1.425	ENSG00000108515		ENO3	enolase 3 (beta, muscle)	Cytoplasm	enzyme
-1.425	ENSG00000110811		LEPREL2	leprecan-like 2	Nucleus	enzyme
-1.430	ENSG00000108797		CNTNAP1	contactin associated protein 1	Plasma Membrane	other
-1.432	ENSG00000197915		HRNR	hornerin	Other	other
-1.435	ENSG00000125864		BFSP1	beaded filament structural protein 1, filensin	Cytoplasm	enzyme
-1.436	ENSG00000105472		CLEC11A	C-type lectin domain family 11, member A	Extracellular Space	growth factor
-1.437	ENSG00000196372		ASB13	ankyrin repeat and SOCS box containing 13	Other	other
-1.437	ENSG00000118523		CTGF	connective tissue growth factor	Extracellular Space	growth factor
-1.438	ENSG00000144749		LRIG1	leucine-rich repeats and immunoglobulin-like domains 1	Extracellular Space	other
-1.438	ENSG00000006025		OSBPL7	oxysterol binding protein-like 7	Cytoplasm	other
-1.438	ENSG00000186340		THBS2	thrombospondin 2	Extracellular Space	other
-1.439	ENSG00000196502		SULT1A1	sulfotransferase family, cytosolic, 1A, phenol-preferring, member 1	Cytoplasm	enzyme
-1.440	ENSG00000134569		LRP4	low density lipoprotein receptor-related protein 4	Extracellular Space	other
-1.442	ENSG00000073464		CLCN4	chloride channel, voltage-sensitive 4	Plasma Membrane	ion channel
-1.442	ENSG00000141404		GNAL	guanine nucleotide binding protein (G protein), alpha activating activity polypeptide, olfactory type	Cytoplasm	enzyme
-1.445	ENSG00000215915		ATAD3C	ATPase family, AAA domain containing 3C	Other	other
-1.445	ENSG00000171401		KRT13	keratin 13	Cytoplasm	other
-1.446	ENSG00000019549		SNAI2	snail family zinc finger 2	Nucleus	transcription regulator
-1.447	ENSG00000171346		KRT15	keratin 15	Cytoplasm	other
-1.447	ENSG00000167552		TUBA1A	tubulin, alpha 1a	Cytoplasm	other	epothilone B, colchicine/probenecid, larotaxel, eribulin, davunetide, vintafolide, milataxel, cevipabulin, gemcitabine/paclitaxel, docetaxel/prednisone, capecitabine/docetaxel, paclitaxel/trastuzumab, cyclophosphamide/prednisone/vincristine, docetaxel/hydrocortisone, cyclophosphamide/docetaxel, gemcitabine/vinorelbine, cyclophosphamide/daunorubicin/imatinib/prednisone/vincristine, cyclophosphamid…
-1.448	ENSG00000134531		EMP1	epithelial membrane protein 1	Plasma Membrane	other
-1.450	ENSG00000105767		CADM4	cell adhesion molecule 4	Plasma Membrane	other
-1.451	ENSG00000269900		RMRP	RNA component of mitochondrial RNA processing endoribonuclease	Cytoplasm	other
-1.455	ENSG00000071967		CYBRD1	cytochrome b reductase 1	Cytoplasm	enzyme
-1.458	ENSG00000185551		NR2F2	nuclear receptor subfamily 2, group F, member 2	Nucleus	ligand-dependent nuclear receptor
-1.458	ENSG00000186806		VSIG10L	V-set and immunoglobulin domain containing 10 like	Other	other
-1.459	ENSG00000179477		ALOX12B	arachidonate 12-lipoxygenase, 12R type	Cytoplasm	enzyme
-1.460	ENSG00000146233		CYP39A1	cytochrome P450, family 39, subfamily A, polypeptide 1	Cytoplasm	enzyme
-1.463	ENSG00000125845		BMP2	bone morphogenetic protein 2	Extracellular Space	growth factor
-1.466	ENSG00000163040		CCDC74A	coiled-coil domain containing 74A	Other	other
-1.470	ENSG00000203684		IBA57-AS1	IBA57 antisense RNA 1 (head to head)	Other	other
-1.470	ENSG00000152284		TCF7L1	transcription factor 7-like 1 (T-cell specific, HMG-box)	Nucleus	transcription regulator
-1.472	ENSG00000162512		SDC3	syndecan 3	Plasma Membrane	other
-1.474	ENSG00000183579		ZNRF3	zinc and ring finger 3	Plasma Membrane	enzyme
-1.475	ENSG00000100399		CHADL	chondroadherin-like	Other	other
-1.477	ENSG00000166016		ABTB2	ankyrin repeat and BTB (POZ) domain containing 2	Nucleus	other
-1.488	ENSG00000204086		RPA4	replication protein A4, 30kDa	Nucleus	other
-1.488	ENSG00000003436		TFPI	tissue factor pathway inhibitor (lipoprotein-associated coagulation inhibitor)	Extracellular Space	other	dalteparin
-1.492	ENSG00000260260		SNHG19	small nucleolar RNA host gene 19 (non-protein coding)	Other	other
-1.493	ENSG00000110693		SOX6	SRY (sex determining region Y)-box 6	Nucleus	transcription regulator
-1.497	ENSG00000108352		RAPGEFL1	Rap guanine nucleotide exchange factor (GEF)-like 1	Other	other
-1.500	ENSG00000088367		EPB41L1	erythrocyte membrane protein band 4.1-like 1	Plasma Membrane	other
-1.505	ENSG00000109846		CRYAB	crystallin, alpha B	Nucleus	other
-1.505	ENSG00000197355		UAP1L1	UDP-N-acteylglucosamine pyrophosphorylase 1-like 1	Other	other
-1.506	ENSG00000258655		ARHGAP5-AS1	ARHGAP5 antisense RNA 1 (head to head)	Other	other
-1.506	ENSG00000205592		MUC19	mucin 19, oligomeric	Cytoplasm	other
-1.509	ENSG00000135924		DNAJB2	DnaJ (Hsp40) homolog, subfamily B, member 2	Nucleus	other
-1.509	ENSG00000095203		EPB41L4B	erythrocyte membrane protein band 4.1 like 4B	Other	transporter
-1.511	ENSG00000175591	D	P2RY2	purinergic receptor P2Y, G-protein coupled, 2	Plasma Membrane	G-protein coupled receptor	suramin
-1.513	ENSG00000188549		C15orf52	chromosome 15 open reading frame 52	Other	other
-1.513	ENSG00000204316		MRPL38	mitochondrial ribosomal protein L38	Cytoplasm	other
-1.513	ENSG00000162552		WNT4	wingless-type MMTV integration site family, member 4	Extracellular Space	cytokine
-1.514	ENSG00000241852		C8orf58	chromosome 8 open reading frame 58	Nucleus	other
-1.515	ENSG00000188916		FAM196A	family with sequence similarity 196, member A	Other	other
-1.518	ENSG00000146072		TNFRSF21	tumor necrosis factor receptor superfamily, member 21	Plasma Membrane	transmembrane receptor
-1.519	ENSG00000142156		COL6A1	collagen, type VI, alpha 1	Extracellular Space	other	collagenase clostridium histolyticum
-1.520	ENSG00000200534		SNORA33	small nucleolar RNA, H/ACA box 33	Other	other
-1.521	ENSG00000145990		GFOD1	glucose-fructose oxidoreductase domain containing 1	Other	enzyme
-1.522	ENSG00000059377		TBXAS1	thromboxane A synthase 1 (platelet)	Plasma Membrane	enzyme	ridogrel
-1.523	ENSG00000141401		IMPA2	inositol(myo)-1(or 4)-monophosphatase 2	Cytoplasm	phosphatase
-1.523	ENSG00000177822		LOC101928703	uncharacterized LOC101928703	Other	other
-1.524	ENSG00000173706		HEG1	heart development protein with EGF-like domains 1	Plasma Membrane	other
-1.526	ENSG00000184602		SNN	stannin	Plasma Membrane	other
-1.528	ENSG00000123612		ACVR1C	activin A receptor, type IC	Plasma Membrane	kinase
-1.528	ENSG00000146592		CREB5	cAMP responsive element binding protein 5	Nucleus	transcription regulator
-1.531	ENSG00000107731		UNC5B	unc-5 homolog B (C. elegans)	Plasma Membrane	transmembrane receptor
-1.536	ENSG00000162426		SLC45A1	solute carrier family 45, member 1	Other	transporter
-1.539	ENSG00000111799		COL12A1	collagen, type XII, alpha 1	Extracellular Space	other	collagenase clostridium histolyticum
-1.542	ENSG00000162738		VANGL2	VANGL planar cell polarity protein 2	Plasma Membrane	other
-1.543	ENSG00000233016		SNHG7	small nucleolar RNA host gene 7 (non-protein coding)	Other	other
-1.546	ENSG00000108846		ABCC3	ATP-binding cassette, sub-family C (CFTR/MRP), member 3	Plasma Membrane	transporter
-1.547	ENSG00000141448		GATA6	GATA binding protein 6	Nucleus	transcription regulator
-1.548	ENSG00000164047		CAMP	cathelicidin antimicrobial peptide	Cytoplasm	other
-1.552	ENSG00000088543		C3orf18	chromosome 3 open reading frame 18	Other	other
-1.552	ENSG00000121743		GJA3	gap junction protein, alpha 3, 46kDa	Plasma Membrane	transporter
-1.553	ENSG00000099812		MISP	mitotic spindle positioning	Other	other
-1.554	ENSG00000221955		SLC12A8	solute carrier family 12, member 8	Other	transporter
-1.555	ENSG00000169902		TPST1	tyrosylprotein sulfotransferase 1	Cytoplasm	enzyme
-1.556	ENSG00000124788		ATXN1	ataxin 1	Nucleus	transcription regulator
-1.556	ENSG00000074410		CA12	carbonic anhydrase XII	Plasma Membrane	enzyme	methazolamide, hydrochlorothiazide, acetazolamide, trichloromethiazide, chlorothiazide, chlorthalidone, benzthiazide, sulfacetamide, topiramate
-1.556	ENSG00000266017		mir-4477	microRNA 4477b	Cytoplasm	microRNA
-1.556	ENSG00000104140		RHOV	ras homolog family member V	Plasma Membrane	enzyme
-1.556	ENSG00000072195		SPEG	SPEG complex locus	Nucleus	kinase
-1.557	ENSG00000185614		FAM212A	family with sequence similarity 212, member A	Other	other
-1.557	ENSG00000164604		GPR85	G protein-coupled receptor 85	Plasma Membrane	G-protein coupled receptor
-1.557	ENSG00000171105		INSR	insulin receptor	Plasma Membrane	kinase	insulin detemir, INS, canakinumab/INS, insulin aspart/insulin detemir, ceritinib, insulin glargine/insulin lispro, insulin aspart, insulin glulisine, insulin lispro, insulin glargine, protamine zinc insulin
-1.557	ENSG00000179886		TIGD5	tigger transposable element derived 5	Other	other
-1.558	ENSG00000184916		JAG2	jagged 2	Extracellular Space	growth factor
-1.558	ENSG00000184792		OSBP2	oxysterol binding protein 2	Cytoplasm	other
-1.564	ENSG00000230606		LOC100506123	uncharacterized LOC100506123	Other	other
-1.565	ENSG00000233117		LINC00702	long intergenic non-protein coding RNA 702	Other	other
-1.566	ENSG00000166780		C16orf45	chromosome 16 open reading frame 45	Other	other
-1.566	ENSG00000170525		PFKFB3	6-phosphofructo-2-kinase/fructose-2,6-biphosphatase 3	Cytoplasm	kinase
-1.567	ENSG00000213366		GSTM2	glutathione S-transferase mu 2 (muscle)	Cytoplasm	enzyme
-1.569	ENSG00000178409		BEND3	BEN domain containing 3	Other	other
-1.573	ENSG00000197084		LCE1C	late cornified envelope 1C	Other	other
-1.576	ENSG00000244274		DBNDD2	dysbindin (dystrobrevin binding protein 1) domain containing 2	Cytoplasm	other
-1.576	ENSG00000198910		L1CAM	L1 cell adhesion molecule	Plasma Membrane	other
-1.576	ENSG00000198729		PPP1R14C	protein phosphatase 1, regulatory (inhibitor) subunit 14C	Cytoplasm	other
-1.577	ENSG00000203780		FANK1	fibronectin type III and ankyrin repeat domains 1	Nucleus	transcription regulator
-1.578	ENSG00000157240		FZD1	frizzled class receptor 1	Plasma Membrane	G-protein coupled receptor
-1.579	ENSG00000106003		LFNG	LFNG O-fucosylpeptide 3-beta-N-acetylglucosaminyltransferase	Cytoplasm	enzyme
-1.583	ENSG00000225138		LOC100288152	uncharacterized LOC100288152	Other	other
-1.585	ENSG00000092445		TYRO3	TYRO3 protein tyrosine kinase	Plasma Membrane	kinase
-1.587	ENSG00000197093		GAL3ST4	galactose-3-O-sulfotransferase 4	Cytoplasm	enzyme
-1.587	ENSG00000121039		RDH10	retinol dehydrogenase 10 (all-trans)	Nucleus	enzyme
-1.590	ENSG00000133121		STARD13	StAR-related lipid transfer (START) domain containing 13	Cytoplasm	other
-1.593	ENSG00000204588		LINC01123	long intergenic non-protein coding RNA 1123	Other	other
-1.594	ENSG00000081059		TCF7	transcription factor 7 (T-cell specific, HMG-box)	Nucleus	transcription regulator
-1.596	ENSG00000149582		TMEM25	transmembrane protein 25	Extracellular Space	other
-1.597	ENSG00000115507		OTX1	orthodenticle homeobox 1	Nucleus	transcription regulator
-1.598	ENSG00000198157		HMGN5	high mobility group nucleosome binding domain 5	Nucleus	transcription regulator
-1.598	ENSG00000170846		LOC93622	Morf4 family associated protein 1-like 1 pseudogene	Other	other
-1.599	ENSG00000134215		VAV3	vav 3 guanine nucleotide exchange factor	Extracellular Space	cytokine
-1.612	ENSG00000246985		SOCS2-AS1	SOCS2 antisense RNA 1	Other	other
-1.613	ENSG00000163803		PLB1	phospholipase B1	Cytoplasm	enzyme
-1.614	ENSG00000160862		AZGP1	alpha-2-glycoprotein 1, zinc-binding	Extracellular Space	transporter
-1.617	ENSG00000178573		MAF	v-maf avian musculoaponeurotic fibrosarcoma oncogene homolog	Nucleus	transcription regulator
-1.619	ENSG00000177169		ULK1	unc-51 like autophagy activating kinase 1	Cytoplasm	kinase
-1.623	ENSG00000169515		CCDC8	coiled-coil domain containing 8	Plasma Membrane	other
-1.625	ENSG00000198435		NRARP	NOTCH-regulated ankyrin repeat protein	Nucleus	transcription regulator
-1.629	ENSG00000113430		IRX4	iroquois homeobox 4	Nucleus	transcription regulator
-1.631	ENSG00000104327		CALB1	calbindin 1, 28kDa	Cytoplasm	other
-1.633	ENSG00000240891		PLCXD2	phosphatidylinositol-specific phospholipase C, X domain containing 2	Other	enzyme
-1.633	ENSG00000177732		SOX12	SRY (sex determining region Y)-box 12	Nucleus	transcription regulator
-1.634	ENSG00000235859		DKFZP586I1420	uncharacterized protein DKFZp586I1420	Other	other
-1.635	ENSG00000112182		BACH2	BTB and CNC homology 1, basic leucine zipper transcription factor 2	Nucleus	transcription regulator
-1.635	ENSG00000185920		PTCH1	patched 1	Plasma Membrane	transmembrane receptor
-1.640	ENSG00000091262		ABCC6	ATP-binding cassette, sub-family C (CFTR/MRP), member 6	Plasma Membrane	transporter
-1.642	ENSG00000196074		SYCP2	synaptonemal complex protein 2	Nucleus	other
-1.644	ENSG00000186493		C5orf38	chromosome 5 open reading frame 38	Other	other
-1.644	ENSG00000185650		ZFP36L1	ZFP36 ring finger protein-like 1	Nucleus	transcription regulator
-1.646	ENSG00000119599		DCAF4	DDB1 and CUL4 associated factor 4	Other	other
-1.653	ENSG00000121742		GJB6	gap junction protein, beta 6, 30kDa	Plasma Membrane	transporter
-1.653	ENSG00000168268		NT5DC2	5'-nucleotidase domain containing 2	Other	other
-1.654	ENSG00000167767		KRT80	keratin 80	Cytoplasm	other
-1.658	ENSG00000166535		A2ML1	alpha-2-macroglobulin-like 1	Cytoplasm	other
-1.668	ENSG00000136002		ARHGEF4	Rho guanine nucleotide exchange factor (GEF) 4	Cytoplasm	other
-1.668	ENSG00000204311		DFNB59	deafness, autosomal recessive 59	Other	other
-1.668	ENSG00000116661		FBXO2	F-box protein 2	Cytoplasm	enzyme
-1.668	ENSG00000267161		MBD3	methyl-CpG binding domain protein 3	Nucleus	other
-1.669	ENSG00000186715		MST1L	macrophage stimulating 1-like	Other	other
-1.669	ENSG00000178996		SNX18	sorting nexin 18	Cytoplasm	transporter
-1.671	ENSG00000148468		FAM171A1	family with sequence similarity 171, member A1	Other	other
-1.676	ENSG00000255284		LOC100506518	uncharacterized LOC100506518	Other	other
-1.680	ENSG00000103811		CTSH	cathepsin H	Cytoplasm	peptidase
-1.685	ENSG00000168032		ENTPD3	ectonucleoside triphosphate diphosphohydrolase 3	Plasma Membrane	enzyme
-1.688	ENSG00000103269		RHBDL1	rhomboid, veinlet-like 1 (Drosophila)	Plasma Membrane	peptidase
-1.689	ENSG00000254726		MEX3A	mex-3 RNA binding family member A	Other	other
-1.689	ENSG00000205922		ONECUT3	one cut homeobox 3	Other	other
-1.690	ENSG00000179455		MKRN3	makorin ring finger protein 3	Nucleus	other
-1.690	ENSG00000145934		TENM2	teneurin transmembrane protein 2	Plasma Membrane	other
-1.691	ENSG00000130751		NPAS1	neuronal PAS domain protein 1	Nucleus	transcription regulator
-1.693	ENSG00000168824		NSG1	neuron specific gene family member 1	Cytoplasm	other
-1.693	ENSG00000197119		SLC25A29	solute carrier family 25 (mitochondrial carnitine/acylcarnitine carrier), member 29	Cytoplasm	transporter
-1.699	ENSG00000072952		MRVI1	murine retrovirus integration site 1 homolog	Cytoplasm	other
-1.701	ENSG00000182674		KCNB2	potassium voltage-gated channel, Shab-related subfamily, member 2	Plasma Membrane	ion channel
-1.705	ENSG00000148848		ADAM12	ADAM metallopeptidase domain 12	Plasma Membrane	peptidase
-1.705	ENSG00000255150		EID3	EP300 interacting inhibitor of differentiation 3	Cytoplasm	other
-1.706	ENSG00000107338		SHB	Src homology 2 domain containing adaptor protein B	Cytoplasm	other
-1.708	ENSG00000142178		LOC102724428/SIK1	salt-inducible kinase 1	Nucleus	kinase	dabrafenib, dabrafenib/trametinib
-1.710	ENSG00000180155		LYNX1	Ly6/neurotoxin 1	Plasma Membrane	transporter
-1.713	ENSG00000128596		CCDC136	coiled-coil domain containing 136	Cytoplasm	other
-1.716	ENSG00000175121		WFDC5	WAP four-disulfide core domain 5	Extracellular Space	other
-1.717	ENSG00000165312		OTUD1	OTU deubiquitinase 1	Other	peptidase
-1.718	ENSG00000132164		SLC6A11	solute carrier family 6 (neurotransmitter transporter), member 11	Plasma Membrane	transporter	tiagabine
-1.726	ENSG00000107104		KANK1	KN motif and ankyrin repeat domains 1	Nucleus	transcription regulator
-1.733	ENSG00000170122		FOXD4	forkhead box D4	Nucleus	transcription regulator
-1.734	ENSG00000237512		UNC5B-AS1	UNC5B antisense RNA 1	Other	other
-1.735	ENSG00000197852		FAM212B	family with sequence similarity 212, member B	Other	other
-1.735	ENSG00000102804		TSC22D1	TSC22 domain family, member 1	Nucleus	transcription regulator
-1.740	ENSG00000253716		LOC100507316	uncharacterized LOC100507316	Other	other
-1.742	ENSG00000078900		TP73	tumor protein p73	Nucleus	transcription regulator
-1.743	ENSG00000183484		GPR132	G protein-coupled receptor 132	Plasma Membrane	G-protein coupled receptor
-1.745	ENSG00000198720		ANKRD13B	ankyrin repeat domain 13B	Plasma Membrane	other
-1.748	ENSG00000188042		ARL4C	ADP-ribosylation factor-like 4C	Nucleus	enzyme
-1.760	ENSG00000143631		FLG	filaggrin	Cytoplasm	other
-1.764	ENSG00000171989		LDHAL6B	lactate dehydrogenase A-like 6B	Cytoplasm	enzyme
-1.764	ENSG00000187372		PCDHB13	protocadherin beta 13	Extracellular Space	other
-1.767	ENSG00000106366		SERPINE1	serpin peptidase inhibitor, clade E (nexin, plasminogen activator inhibitor type 1), member 1	Extracellular Space	other	drotrecogin alfa
-1.767	ENSG00000140022		STON2	stonin 2	Cytoplasm	other
-1.773	ENSG00000137942		FNBP1L	formin binding protein 1-like	Cytoplasm	other
-1.776	ENSG00000114757		PEX5L	peroxisomal biogenesis factor 5-like	Cytoplasm	ion channel
-1.777	ENSG00000179046		TRIML2	tripartite motif family-like 2	Other	other
-1.788	ENSG00000125798		FOXA2	forkhead box A2	Nucleus	transcription regulator
-1.790	ENSG00000114013		CD86	CD86 molecule	Plasma Membrane	transmembrane receptor	abatacept, belatacept, abatacept/methotrexate
-1.790	ENSG00000188152		NUTM2F/NUTM2G	NUT family member 2G	Other	other
-1.793	ENSG00000109255		NMU	neuromedin U	Extracellular Space	other
-1.794	ENSG00000108448		TRIM16L	tripartite motif containing 16-like	Other	other
-1.795	ENSG00000178363		CALML3	calmodulin-like 3	Cytoplasm	other
-1.795	ENSG00000180340		FZD2	frizzled class receptor 2	Plasma Membrane	G-protein coupled receptor
-1.795	ENSG00000198046		ZNF667	zinc finger protein 667	Nucleus	other
-1.796	ENSG00000182472		CAPN12	calpain 12	Other	peptidase
-1.801	ENSG00000140465		CYP1A1	cytochrome P450, family 1, subfamily A, polypeptide 1	Cytoplasm	enzyme
-1.804	ENSG00000182568		SATB1	SATB homeobox 1	Nucleus	transcription regulator
-1.805	ENSG00000143590		EFNA3	ephrin-A3	Plasma Membrane	kinase
-1.806	ENSG00000245522		LOC440028	uncharacterized LOC440028	Other	other
-1.808	ENSG00000157502		MUM1L1	melanoma associated antigen (mutated) 1-like 1	Cytoplasm	other
-1.808	ENSG00000105875		WDR91	WD repeat domain 91	Other	other
-1.814	ENSG00000135245		HILPDA	hypoxia inducible lipid droplet-associated	Cytoplasm	other
-1.814	ENSG00000145431		PDGFC	platelet derived growth factor C	Extracellular Space	growth factor
-1.814	ENSG00000186193		SAPCD2	suppressor APC domain containing 2	Nucleus	other
-1.815	ENSG00000169184		MN1	meningioma (disrupted in balanced translocation) 1	Nucleus	other
-1.819	ENSG00000163590		PPM1L	protein phosphatase, Mg2+/Mn2+ dependent, 1L	Cytoplasm	phosphatase
-1.825	ENSG00000223485		LOC101929484	uncharacterized LOC101929484	Other	other
-1.832	ENSG00000072274		TFRC	transferrin receptor	Plasma Membrane	transporter
-1.834	ENSG00000100422		CERK	ceramide kinase	Plasma Membrane	kinase
-1.841	ENSG00000004660		CAMKK1	calcium/calmodulin-dependent protein kinase kinase 1, alpha	Cytoplasm	kinase
-1.841	ENSG00000186918		ZNF395	zinc finger protein 395	Cytoplasm	other
-1.844	ENSG00000110169		HPX	hemopexin	Extracellular Space	transporter
-1.846	ENSG00000137573		SULF1	sulfatase 1	Cytoplasm	enzyme
-1.849	ENSG00000169991		IFFO2	intermediate filament family orphan 2	Other	other
-1.852	ENSG00000136205		TNS3	tensin 3	Plasma Membrane	phosphatase
-1.856	ENSG00000147408		CSGALNACT1	chondroitin sulfate N-acetylgalactosaminyltransferase 1	Cytoplasm	enzyme
-1.857	ENSG00000262454		LOC100129781	uncharacterized LOC100129781	Other	other
-1.858	ENSG00000100307		CBX7	chromobox homolog 7	Nucleus	other
-1.863	ENSG00000167653		PSCA	prostate stem cell antigen	Plasma Membrane	other	AGS-1C4D4
-1.866	ENSG00000155760		FZD7	frizzled class receptor 7	Plasma Membrane	G-protein coupled receptor
-1.867	ENSG00000170454		KRT75	keratin 75	Cytoplasm	other
-1.870	ENSG00000255198		SNHG9	small nucleolar RNA host gene 9 (non-protein coding)	Other	other
-1.873	ENSG00000106976		DNM1	dynamin 1	Cytoplasm	enzyme
-1.878	ENSG00000179674		ARL14	ADP-ribosylation factor-like 14	Other	other
-1.880	ENSG00000230701		FBXW4P1	F-box and WD repeat domain containing 4 pseudogene 1	Other	enzyme
-1.880	ENSG00000261659		WDR24	WD repeat domain 24	Other	other
-1.882	ENSG00000187556		NANOS3	nanos homolog 3 (Drosophila)	Other	other
-1.887	ENSG00000105737		GRIK5	glutamate receptor, ionotropic, kainate 5	Plasma Membrane	ion channel
-1.888	ENSG00000117318		ID3	inhibitor of DNA binding 3, dominant negative helix-loop-helix protein	Nucleus	transcription regulator
-1.888	ENSG00000207547		mir-25	microRNA 25	Cytoplasm	microRNA
-1.890	ENSG00000221500		SNORD100	small nucleolar RNA, C/D box 100	Other	other
-1.893	ENSG00000103034		NDRG4	NDRG family member 4	Other	other
-1.897	ENSG00000105290		APLP1	amyloid beta (A4) precursor-like protein 1	Extracellular Space	other
-1.898	ENSG00000180739		S1PR5	sphingosine-1-phosphate receptor 5	Plasma Membrane	G-protein coupled receptor	fingolimod
-1.898	ENSG00000038427		VCAN	versican	Extracellular Space	other
-1.906	ENSG00000124225		PMEPA1	prostate transmembrane protein, androgen induced 1	Plasma Membrane	other
-1.907	ENSG00000170425		ADORA2B	adenosine A2b receptor	Plasma Membrane	G-protein coupled receptor	adenosine, enprofylline, dyphylline, aspirin/butalbital/caffeine, acetaminophen/caffeine/dihydrocodeine, acetaminophen/aspirin/caffeine, caffeine/ergotamine, aspirin/caffeine/propoxyphene, aspirin/butalbital/caffeine/codeine, aspirin/caffeine/dihydrocodeine, acetaminophen/butalbital/caffeine, aminophylline, aspirin/caffeine/orphenadrine, acetaminophen/butalbital/caffeine/codeine, theophylline, ca…
-1.909	ENSG00000136943		CTSV	cathepsin V	Cytoplasm	peptidase
-1.916	ENSG00000184564		SLITRK6	SLIT and NTRK-like family, member 6	Plasma Membrane	other
-1.917	ENSG00000207047		SNORD51	small nucleolar RNA, C/D box 51	Other	other
-1.918	ENSG00000164125		FAM198B	family with sequence similarity 198, member B	Cytoplasm	other
-1.922	ENSG00000231584		FAHD2CP	fumarylacetoacetate hydrolase domain containing 2C, pseudogene	Other	other
-1.926	ENSG00000142632		ARHGEF19	Rho guanine nucleotide exchange factor (GEF) 19	Other	other
-1.931	ENSG00000197614		MFAP5	microfibrillar associated protein 5	Extracellular Space	other
-1.934	ENSG00000159263		SIM2	single-minded family bHLH transcription factor 2	Nucleus	transcription regulator
-1.935	ENSG00000170324		FRMPD2	FERM and PDZ domain containing 2	Plasma Membrane	other
-1.936	ENSG00000232815		LINC00537	long intergenic non-protein coding RNA 537	Other	other
-1.937	ENSG00000109089		CDR2L	cerebellar degeneration-related protein 2-like	Other	other
-1.937	ENSG00000187193		MT1X	metallothionein 1X	Other	other
-1.939	ENSG00000137801		THBS1	thrombospondin 1	Extracellular Space	other
-1.944	ENSG00000228288		PCAT6	prostate cancer associated transcript 6 (non-protein coding)	Other	other
-1.947	ENSG00000174080		CTSF	cathepsin F	Cytoplasm	peptidase
-1.947	ENSG00000167680		SEMA6B	sema domain, transmembrane domain (TM), and cytoplasmic domain, (semaphorin) 6B	Plasma Membrane	other
-1.950	ENSG00000121236		TRIM6	tripartite motif containing 6	Cytoplasm	other
-1.953	ENSG00000267322		SNHG22	small nucleolar RNA host gene 22 (non-protein coding)	Other	other
-1.959	ENSG00000110375		UPK2	uroplakin 2	Plasma Membrane	other
-1.963	ENSG00000132821		VSTM2L	V-set and transmembrane domain containing 2 like	Other	other
-1.966	ENSG00000261357		TMC7	transmembrane channel-like 7	Other	other
-1.967	ENSG00000114270		COL7A1	collagen, type VII, alpha 1	Extracellular Space	other	collagenase clostridium histolyticum
-1.970	ENSG00000124116		WFDC3	WAP four-disulfide core domain 3	Extracellular Space	other
-1.994	ENSG00000214711		CAPN14	calpain 14	Other	other
-2.000	ENSG00000144452		ABCA12	ATP-binding cassette, sub-family A (ABC1), member 12	Plasma Membrane	transporter
-2.003	ENSG00000254615		OXR1	oxidation resistance 1	Cytoplasm	other
-2.007	ENSG00000253978		CTB-178M22.2	uncharacterized LOC101927862	Other	other
-2.014	ENSG00000167889		MGAT5B	mannosyl (alpha-1,6-)-glycoprotein beta-1,6-N-acetyl-glucosaminyltransferase, isozyme B	Cytoplasm	enzyme
-2.015	ENSG00000153291		SLC25A27	solute carrier family 25, member 27	Cytoplasm	transporter
-2.016	ENSG00000169169		CPT1C	carnitine palmitoyltransferase 1C	Cytoplasm	enzyme
-2.016	ENSG00000163354		DCST2	DC-STAMP domain containing 2	Other	other
-2.024	ENSG00000163207		IVL	involucrin	Cytoplasm	other
-2.035	ENSG00000203786		KPRP	keratinocyte proline-rich protein	Cytoplasm	other
-2.035	ENSG00000124766		SOX4	SRY (sex determining region Y)-box 4	Nucleus	transcription regulator
-2.039	ENSG00000003137		CYP26B1	cytochrome P450, family 26, subfamily B, polypeptide 1	Cytoplasm	enzyme
-2.039	ENSG00000125355		TMEM255A	transmembrane protein 255A	Extracellular Space	other
-2.042	ENSG00000133424		LARGE	like-glycosyltransferase	Cytoplasm	enzyme
-2.043	ENSG00000168071		CCDC88B	coiled-coil domain containing 88B	Nucleus	enzyme
-2.045	ENSG00000099260		PALMD	palmdelphin	Cytoplasm	other
-2.047	ENSG00000226396		RPS14P3	ribosomal protein S14 pseudogene 3	Other	other
-2.055	ENSG00000120471		TP53AIP1	tumor protein p53 regulated apoptosis inducing protein 1	Cytoplasm	other
-2.060	ENSG00000102271		KLHL4	kelch-like family member 4	Cytoplasm	other
-2.061	ENSG00000165507		C10orf10	chromosome 10 open reading frame 10	Cytoplasm	other
-2.062	ENSG00000183092		BEGAIN	brain-enriched guanylate kinase-associated	Nucleus	other
-2.065	ENSG00000076706		MCAM	melanoma cell adhesion molecule	Plasma Membrane	other
-2.079	ENSG00000117009		KMO	kynurenine 3-monooxygenase (kynurenine 3-hydroxylase)	Cytoplasm	enzyme
-2.081	ENSG00000151914		DST	dystonin	Plasma Membrane	other
-2.086	ENSG00000266088		LOC101059954	uncharacterized LOC101059954	Other	other
-2.087	ENSG00000014257		ACPP	acid phosphatase, prostate	Extracellular Space	phosphatase
-2.087	ENSG00000075673		ATP12A	ATPase, H+/K+ transporting, nongastric, alpha polypeptide	Plasma Membrane	transporter
-2.087	ENSG00000148600		CDHR1	cadherin-related family member 1	Plasma Membrane	other
-2.113	ENSG00000160188		RSPH1	radial spoke head 1 homolog (Chlamydomonas)	Nucleus	other
-2.114	ENSG00000176387		HSD11B2	hydroxysteroid (11-beta) dehydrogenase 2	Cytoplasm	enzyme
-2.126	ENSG00000163017		ACTG2	actin, gamma 2, smooth muscle, enteric	Cytoplasm	other
-2.126	ENSG00000109472		CPE	carboxypeptidase E	Cytoplasm	peptidase
-2.127	ENSG00000116819		TFAP2E	transcription factor AP-2 epsilon (activating enhancer binding protein 2 epsilon)	Other	other
-2.136	ENSG00000135929		CYP27A1	cytochrome P450, family 27, subfamily A, polypeptide 1	Cytoplasm	enzyme
-2.140	ENSG00000134013		LOXL2	lysyl oxidase-like 2	Extracellular Space	enzyme
-2.142	ENSG00000144278		GALNT13	polypeptide N-acetylgalactosaminyltransferase 13	Cytoplasm	enzyme
-2.143	ENSG00000161682		FAM171A2	family with sequence similarity 171, member A2	Other	other
-2.150	ENSG00000145040		UCN2	urocortin 2	Extracellular Space	other
-2.162	ENSG00000102760		RGCC	regulator of cell cycle	Cytoplasm	other
-2.169	ENSG00000155846		PPARGC1B	peroxisome proliferator-activated receptor gamma, coactivator 1 beta	Nucleus	transcription regulator
-2.169	ENSG00000012171		SEMA3B	sema domain, immunoglobulin domain (Ig), short basic domain, secreted, (semaphorin) 3B	Extracellular Space	other
-2.169	ENSG00000082497		SERTAD4	SERTA domain containing 4	Other	other
-2.172	ENSG00000149043		SYT8	synaptotagmin VIII	Cytoplasm	transporter
-2.173	ENSG00000115525		ST3GAL5	ST3 beta-galactoside alpha-2,3-sialyltransferase 5	Cytoplasm	enzyme
-2.191	ENSG00000174469		CNTNAP2	contactin associated protein-like 2	Plasma Membrane	other
-2.194	ENSG00000198074		AKR1B10	aldo-keto reductase family 1, member B10 (aldose reductase)	Cytoplasm	enzyme
-2.200	ENSG00000141449		GREB1L	growth regulation by estrogen in breast cancer-like	Extracellular Space	other
-2.200	ENSG00000100033		LOC102724788/PRODH	proline dehydrogenase (oxidase) 1	Cytoplasm	enzyme
-2.200	ENSG00000155918		RAET1L	retinoic acid early transcript 1L	Other	other
-2.201	ENSG00000237886		LOC101928483	uncharacterized LOC101928483	Other	other
-2.204	ENSG00000105376		ICAM5	intercellular adhesion molecule 5, telencephalin	Plasma Membrane	other
-2.206	ENSG00000170827		CELP	carboxyl ester lipase pseudogene	Other	other
-2.211	ENSG00000156298		TSPAN7	tetraspanin 7	Plasma Membrane	other
-2.212	ENSG00000180354		MTURN	maturin, neural progenitor differentiation regulator homolog (Xenopus)	Other	other
-2.214	ENSG00000099953		MMP11	matrix metallopeptidase 11 (stromelysin 3)	Extracellular Space	peptidase	marimastat
-2.215	ENSG00000092969		TGFB2	transforming growth factor, beta 2	Extracellular Space	growth factor	trabedersen
-2.230	ENSG00000260401	D	P2RY2	purinergic receptor P2Y, G-protein coupled, 2	Plasma Membrane	G-protein coupled receptor	suramin
-2.231	ENSG00000095970		TREM2	triggering receptor expressed on myeloid cells 2	Plasma Membrane	transmembrane receptor
-2.245	ENSG00000130600		H19	H19, imprinted maternally expressed transcript (non-protein coding)	Cytoplasm	other
-2.253	ENSG00000152518		ZFP36L2	ZFP36 ring finger protein-like 2	Nucleus	transcription regulator
-2.255	ENSG00000164687		FABP5	fatty acid binding protein 5 (psoriasis-associated)	Cytoplasm	transporter
-2.260	ENSG00000153721		CNKSR3	CNKSR family member 3	Plasma Membrane	kinase
-2.271	ENSG00000146674		IGFBP3	insulin-like growth factor binding protein 3	Extracellular Space	other
-2.272	ENSG00000167600		CYP2S1	cytochrome P450, family 2, subfamily S, polypeptide 1	Cytoplasm	enzyme
-2.273	ENSG00000121207		LRAT	lecithin retinol acyltransferase (phosphatidylcholine--retinol O-acyltransferase)	Cytoplasm	enzyme
-2.275	ENSG00000113140		SPARC	secreted protein, acidic, cysteine-rich (osteonectin)	Extracellular Space	other
-2.289	ENSG00000184492		FOXD4L1	forkhead box D4-like 1	Nucleus	transcription regulator
-2.301	ENSG00000164176		EDIL3	EGF-like repeats and discoidin I-like domains 3	Extracellular Space	other
-2.303	ENSG00000074590		NUAK1	NUAK family, SNF1-like kinase, 1	Nucleus	kinase
-2.304	ENSG00000207280		SNORD20	small nucleolar RNA, C/D box 20	Other	other
-2.306	ENSG00000188373		C10orf99	chromosome 10 open reading frame 99	Other	other
-2.313	ENSG00000184012		TMPRSS2	transmembrane protease, serine 2	Plasma Membrane	peptidase
-2.314	ENSG00000105426		PTPRS	protein tyrosine phosphatase, receptor type, S	Plasma Membrane	phosphatase
-2.326	ENSG00000187479		C11orf96	chromosome 11 open reading frame 96	Other	other
-2.356	ENSG00000138606		SHF	Src homology 2 domain containing F	Other	other
-2.364	ENSG00000162723		SLAMF9	SLAM family member 9	Extracellular Space	other
-2.374	ENSG00000103316		CRYM	crystallin, mu	Cytoplasm	enzyme
-2.382	ENSG00000132563		REEP2	receptor accessory protein 2	Plasma Membrane	other
-2.406	ENSG00000105711		SCN1B	sodium channel, voltage-gated, type I, beta subunit	Plasma Membrane	ion channel	articaine/epinephrine, articaine, epinephrine/prilocaine, epinephrine/lidocaine, fosphenytoin, phenytoin, prilocaine, lidocaine, riluzole, penicillin G/procaine, zonisamide, procaine
-2.409	ENSG00000164850		GPER1	G protein-coupled estrogen receptor 1	Plasma Membrane	G-protein coupled receptor
-2.414	ENSG00000177098		SCN4B	sodium channel, voltage-gated, type IV, beta subunit	Plasma Membrane	ion channel	riluzole, zonisamide
-2.414	ENSG00000133661		SFTPD	surfactant protein D	Extracellular Space	other
-2.417	ENSG00000087494		PTHLH	parathyroid hormone-like hormone	Extracellular Space	other
-2.433	ENSG00000177627		C12orf54	chromosome 12 open reading frame 54	Other	other
-2.446	ENSG00000141542		RAB40B	RAB40B, member RAS oncogene family	Plasma Membrane	enzyme
-2.467	ENSG00000123095		BHLHE41	basic helix-loop-helix family, member e41	Nucleus	transcription regulator
-2.478	ENSG00000186891		TNFRSF18	tumor necrosis factor receptor superfamily, member 18	Plasma Membrane	transmembrane receptor
-2.482	ENSG00000066468		FGFR2	fibroblast growth factor receptor 2	Plasma Membrane	kinase	regorafenib, dexamethasone/thalidomide, bortezomib/dexamethasone/thalidomide, rituximab/thalidomide, bortezomib/thalidomide, prednisone/thalidomide, thalidomide, palifermin
-2.482	ENSG00000124813		RUNX2	runt-related transcription factor 2	Nucleus	transcription regulator
-2.493	ENSG00000173227		SYT12	synaptotagmin XII	Plasma Membrane	transporter
-2.502	ENSG00000170271		FAXDC2	fatty acid hydroxylase domain containing 2	Other	other
-2.520	ENSG00000128510		CPA4	carboxypeptidase A4	Extracellular Space	peptidase
-2.544	ENSG00000166106		ADAMTS15	ADAM metallopeptidase with thrombospondin type 1 motif, 15	Extracellular Space	peptidase
-2.545	ENSG00000235899		LOC101927171	uncharacterized LOC101927171	Other	other
-2.548	ENSG00000272761		LINC01279	long intergenic non-protein coding RNA 1279	Other	other
-2.560	ENSG00000173546		CSPG4	chondroitin sulfate proteoglycan 4	Plasma Membrane	other
-2.561	ENSG00000198734		F5	coagulation factor V (proaccelerin, labile factor)	Plasma Membrane	enzyme	drotrecogin alfa, antithrombin alfa
-2.568	ENSG00000091831		ESR1	estrogen receptor 1	Nucleus	ligand-dependent nuclear receptor	17-alpha-ethinylestradiol, fulvestrant, beta-estradiol, estradiol 17beta-cypionate, estriol, estrone, estradiol valerate, mestranol, 3-(4-methoxy)phenyl-4-((4-(2-(1-piperidinyl)ethoxy)phenyl)methyl)-2H-1-benzopyran-7-ol, bazedoxifene, estradiol valerate/testosterone enanthate, TAS-108, ethinyl estradiol/ethynodiol diacetate, estradiol acetate, esterified estrogens, estradiol cypionate/medroxyprog…
-2.574	ENSG00000156966		B3GNT7	UDP-GlcNAc:betaGal beta-1,3-N-acetylglucosaminyltransferase 7	Cytoplasm	enzyme
-2.578	ENSG00000164379		FOXQ1	forkhead box Q1	Nucleus	transcription regulator
-2.579	ENSG00000085465		OVGP1	oviductal glycoprotein 1, 120kDa	Extracellular Space	enzyme
-2.582	ENSG00000180113		TDRD6	tudor domain containing 6	Cytoplasm	other
-2.585	ENSG00000168916		ZNF608	zinc finger protein 608	Other	other
-2.596	ENSG00000183780		SLC35F3	solute carrier family 35, member F3	Other	other
-2.600	ENSG00000163141		BNIPL	BCL2/adenovirus E1B 19kD interacting protein like	Cytoplasm	other
-2.601	ENSG00000253837		LOC100507156	uncharacterized LOC100507156	Other	other
-2.605	ENSG00000179133		C10orf67	chromosome 10 open reading frame 67	Other	other
-2.606	ENSG00000212607		SNORA45B	small nucleolar RNA, H/ACA box 45B	Other	other
-2.611	ENSG00000143536		CRNN	cornulin	Cytoplasm	other
-2.617	ENSG00000107551		RASSF4	Ras association (RalGDS/AF-6) domain family member 4	Other	other
-2.620	ENSG00000169047		IRS1	insulin receptor substrate 1	Cytoplasm	enzyme
-2.631	ENSG00000102174		PHEX	phosphate regulating endopeptidase homolog, X-linked	Cytoplasm	peptidase
-2.650	ENSG00000137745		MMP13	matrix metallopeptidase 13 (collagenase 3)	Extracellular Space	peptidase	marimastat
-2.651	ENSG00000151632	D	AKR1C1/AKR1C2	aldo-keto reductase family 1, member C2	Cytoplasm	enzyme
-2.651	ENSG00000237424		FOXD2-AS1	FOXD2 antisense RNA 1 (head to head)	Other	other
-2.662	ENSG00000204682		CASC10	cancer susceptibility candidate 10	Other	other
-2.662	ENSG00000244242		IFITM10	interferon induced transmembrane protein 10	Other	other
-2.667	ENSG00000185291		IL3RA	interleukin 3 receptor, alpha (low affinity)	Plasma Membrane	transmembrane receptor	sargramostim, EPO/sargramostim, rituximab/sargramostim
-2.678	ENSG00000244486		SCARF2	scavenger receptor class F, member 2	Plasma Membrane	transmembrane receptor
-2.696	ENSG00000164488		DACT2	dishevelled-binding antagonist of beta-catenin 2	Cytoplasm	other
-2.706	ENSG00000151962		RBM46	RNA binding motif protein 46	Other	other
-2.719	ENSG00000246339		EXTL3-AS1	EXTL3 antisense RNA 1	Other	other
-2.749	ENSG00000130948		HSD17B3	hydroxysteroid (17-beta) dehydrogenase 3	Cytoplasm	enzyme
-2.758	ENSG00000145824		CXCL14	chemokine (C-X-C motif) ligand 14	Extracellular Space	cytokine
-2.762	ENSG00000165092		ALDH1A1	aldehyde dehydrogenase 1 family, member A1	Cytoplasm	enzyme	disulfiram, chlorpropamide
-2.780	ENSG00000179546		HTR1D	5-hydroxytryptamine (serotonin) receptor 1D, G protein-coupled	Plasma Membrane	G-protein coupled receptor	caffeine/ergotamine, donitriptan, naproxen/sumatriptan, sumatriptan, eletriptan, frovatriptan, almotriptan, fenfluramine, ziprasidone, dihydroergotamine, ergotamine, naratriptan, zolmitriptan, rizatriptan
-2.790	ENSG00000085552		IGSF9	immunoglobulin superfamily, member 9	Plasma Membrane	other
-2.792	ENSG00000181617		FDCSP	follicular dendritic cell secreted protein	Extracellular Space	other
-2.797	ENSG00000164638		SLC29A4	solute carrier family 29 (equilibrative nucleoside transporter), member 4	Plasma Membrane	transporter
-2.822	ENSG00000110195		FOLR1	folate receptor 1 (adult)	Plasma Membrane	transporter
-2.836	ENSG00000237975		FLG-AS1	FLG antisense RNA 1	Other	other
-2.843	ENSG00000038295		TLL1	tolloid-like 1	Extracellular Space	peptidase
-2.844	ENSG00000204314		PRRT1	proline-rich transmembrane protein 1	Other	other
-2.851	ENSG00000183496		MEX3B	mex-3 RNA binding family member B	Other	kinase
-2.858	ENSG00000122012		SV2C	synaptic vesicle glycoprotein 2C	Plasma Membrane	other
-2.867	ENSG00000132386		SERPINF1	serpin peptidase inhibitor, clade F (alpha-2 antiplasmin, pigment epithelium derived factor), member 1	Extracellular Space	other
-2.868	ENSG00000202538		RNU4-2	RNA, U4 small nuclear 2	Other	other
-2.872	ENSG00000185186		LINC00313	long intergenic non-protein coding RNA 313	Other	other
-2.889	ENSG00000091622		PITPNM3	PITPNM family member 3	Cytoplasm	transporter
-2.912	ENSG00000132561		MATN2	matrilin 2	Extracellular Space	other
-2.932	ENSG00000171617		ENC1	ectodermal-neural cortex 1 (with BTB domain)	Nucleus	peptidase
-2.932	ENSG00000184347		SLIT3	slit homolog 3 (Drosophila)	Extracellular Space	other
-2.933	ENSG00000176153		GPX2	glutathione peroxidase 2 (gastrointestinal)	Cytoplasm	enzyme
-2.939	ENSG00000204644		ZFP57	ZFP57 zinc finger protein	Nucleus	transcription regulator
-2.942	ENSG00000184828		ZBTB7C	zinc finger and BTB domain containing 7C	Other	other
-2.967	ENSG00000183378		OVCH2	ovochymase 2 (gene/pseudogene)	Other	other
-2.979	ENSG00000187134	D	AKR1C1/AKR1C2	aldo-keto reductase family 1, member C2	Cytoplasm	enzyme
-2.981	ENSG00000167964		RAB26	RAB26, member RAS oncogene family	Plasma Membrane	enzyme
-2.993	ENSG00000130701		RBBP8NL	RBBP8 N-terminal like	Extracellular Space	other
-2.994	ENSG00000268621		LOC645553	uncharacterized LOC645553	Other	other
-2.996	ENSG00000149295		DRD2	dopamine receptor D2	Plasma Membrane	G-protein coupled receptor	paliperidone, risperidone, buspirone, carbidopa/entacapone/levodopa, bifeprunox, iloperidone, blonanserin, asenapine, pardoprunox, ocaperidone, abaperidone, methotrimeprazine, fluspirilene, SLV-314, cariprazine, rotigotine, acetophenazine, sultopride, zuclopenthixol, thioproperazine, lurasidone, opipramol, paliperidone palmitate, pipothiazine, carbidopa/levodopa, chloropromazine, domperidone, met…
-2.996	ENSG00000010319		SEMA3G	sema domain, immunoglobulin domain (Ig), short basic domain, secreted, (semaphorin) 3G	Cytoplasm	other
-3.010	ENSG00000124343		XG	Xg blood group	Plasma Membrane	other
-3.020	ENSG00000184349		EFNA5	ephrin-A5	Plasma Membrane	kinase
-3.044	ENSG00000154734		ADAMTS1	ADAM metallopeptidase with thrombospondin type 1 motif, 1	Extracellular Space	peptidase
-3.061	ENSG00000196734		LCE1B	late cornified envelope 1B	Other	other
-3.075	ENSG00000091986		CCDC80	coiled-coil domain containing 80	Nucleus	other
-3.092	ENSG00000109099		PMP22	peripheral myelin protein 22	Plasma Membrane	other
-3.104	ENSG00000170477		KRT4	keratin 4	Cytoplasm	other
-3.124	ENSG00000137266		SLC22A23	solute carrier family 22, member 23	Other	transporter
-3.137	ENSG00000205076		LGALS7/LGALS7B	lectin, galactoside-binding, soluble, 7	Extracellular Space	other
-3.152	ENSG00000109193		SULT1E1	sulfotransferase family 1E, estrogen-preferring, member 1	Cytoplasm	enzyme
-3.156	ENSG00000168481		LGI3	leucine-rich repeat LGI family, member 3	Extracellular Space	other
-3.160	ENSG00000160207		HSF2BP	heat shock transcription factor 2 binding protein	Cytoplasm	other
-3.160	ENSG00000142619		PADI3	peptidyl arginine deiminase, type III	Cytoplasm	enzyme
-3.172	ENSG00000068078		FGFR3	fibroblast growth factor receptor 3	Plasma Membrane	kinase	pazopanib
-3.181	ENSG00000107159		CA9	carbonic anhydrase IX	Nucleus	enzyme	girentuximab, I 131 chimeric G250, Y 90 chimeric G250, methazolamide, hydrochlorothiazide, acetazolamide, trichloromethiazide, chlorothiazide, chlorthalidone, benzthiazide, sulfacetamide, topiramate
-3.183	ENSG00000007174		DNAH9	dynein, axonemal, heavy chain 9	Cytoplasm	other
-3.234	ENSG00000167281		RBFOX3	RNA binding protein, fox-1 homolog (C. elegans) 3	Nucleus	other
-3.262	ENSG00000214357		NEURL1B	neuralized E3 ubiquitin protein ligase 1B	Other	other
-3.288	ENSG00000139200		PIANP	PILR alpha associated neural protein	Other	other
-3.298	ENSG00000137673		MMP7	matrix metallopeptidase 7 (matrilysin, uterine)	Extracellular Space	peptidase	marimastat
-3.300	ENSG00000092096		SLC22A17	solute carrier family 22, member 17	Plasma Membrane	transporter
-3.319	ENSG00000137872		SEMA6D	sema domain, transmembrane domain (TM), and cytoplasmic domain, (semaphorin) 6D	Plasma Membrane	other
-3.333	ENSG00000149090		PAMR1	peptidase domain containing associated with muscle regeneration 1	Extracellular Space	peptidase
-3.359	ENSG00000069764		PLA2G10	phospholipase A2, group X	Cytoplasm	enzyme	varespladib methyl, varespladib
-3.436	ENSG00000109101		FOXN1	forkhead box N1	Nucleus	transcription regulator
-3.465	ENSG00000230943		LOC101927686	uncharacterized LOC101927686	Other	other
-3.692	ENSG00000213416		KRTAP4-12	keratin associated protein 4-12	Other	other
-3.696	ENSG00000170298		LGALS9B	lectin, galactoside-binding, soluble, 9B	Other	other
-3.697	ENSG00000224152		LOC643072	uncharacterized LOC643072	Other	other
-3.704	ENSG00000185668		POU3F1	POU class 3 homeobox 1	Nucleus	transcription regulator
-3.708	ENSG00000264425		MIR4653	microRNA 4653	Cytoplasm	microRNA
-3.719	ENSG00000170412		GPRC5C	G protein-coupled receptor, class C, group 5, member C	Plasma Membrane	G-protein coupled receptor
-3.784	ENSG00000122711		SPINK4	serine peptidase inhibitor, Kazal type 4	Extracellular Space	other
-3.793	ENSG00000188660		LINC00319	long intergenic non-protein coding RNA 319	Other	other
-3.829	ENSG00000180638		SLC47A2	solute carrier family 47 (multidrug and toxin extrusion), member 2	Plasma Membrane	transporter
-3.850	ENSG00000108602		ALDH3A1	aldehyde dehydrogenase 3 family, member A1	Cytoplasm	enzyme
-3.855	ENSG00000204624		PTCHD2	patched domain containing 2	Other	other
-3.914	ENSG00000150893		FREM2	FRAS1 related extracellular matrix protein 2	Extracellular Space	other
-3.916	ENSG00000144476		ACKR3	atypical chemokine receptor 3	Plasma Membrane	G-protein coupled receptor
-3.928	ENSG00000082684		SEMA5B	sema domain, seven thrombospondin repeats (type 1 and type 1-like), transmembrane domain (TM) and short cytoplasmic domain, (semaphorin) 5B	Plasma Membrane	other
-3.932	ENSG00000163331		DAPL1	death associated protein-like 1	Other	other
-3.967	ENSG00000147573		TRIM55	tripartite motif containing 55	Cytoplasm	other
-4.027	ENSG00000128602		SMO	smoothened, frizzled class receptor	Plasma Membrane	G-protein coupled receptor	vismodegib, gemcitabine/vismodegib, erlotinib/vismodegib
-4.086	ENSG00000130598		TNNI2	troponin I type 2 (skeletal, fast)	Cytoplasm	enzyme
-4.109	ENSG00000183281		PLGLB1/PLGLB2	plasminogen-like B2	Extracellular Space	peptidase
-4.155	ENSG00000159674		SPON2	spondin 2, extracellular matrix protein	Extracellular Space	other
-4.160	ENSG00000029534		ANK1	ankyrin 1, erythrocytic	Plasma Membrane	other
-4.216	ENSG00000101210		EEF1A2	eukaryotic translation elongation factor 1 alpha 2	Cytoplasm	translation regulator
-4.218	ENSG00000100302		RASD2	RASD family, member 2	Cytoplasm	enzyme
-4.279	ENSG00000159648		TEPP	testis, prostate and placenta expressed	Other	other
-4.305	ENSG00000250026		TMPRSS11BNL	TMPRSS11B N-terminal like, pseudogene	Other	other
-4.309	ENSG00000185432		METTL7A	methyltransferase like 7A	Other	other
-4.382	ENSG00000115457		IGFBP2	insulin-like growth factor binding protein 2, 36kDa	Extracellular Space	other
-4.401	ENSG00000164266		SPINK1	serine peptidase inhibitor, Kazal type 1	Extracellular Space	other
-4.476	ENSG00000179846		NKPD1	NTPase, KAP family P-loop domain containing 1	Other	other
-4.557	ENSG00000115041		KCNIP3	Kv channel interacting protein 3, calsenilin	Nucleus	transcription regulator
-4.560	ENSG00000157343		ARMC12	armadillo repeat containing 12	Nucleus	other
-4.796	ENSG00000168497		SDPR	serum deprivation response	Plasma Membrane	other
-4.833	ENSG00000185585		OLFML2A	olfactomedin-like 2A	Extracellular Space	other
-4.972	ENSG00000087085		ACHE	acetylcholinesterase (Yt blood group)	Plasma Membrane	enzyme	ZT-1, ladostigil, terestigmine, atropine/edrophonium, BW 284 C 51, neostigmine, 2,3 butanedione monoxime, echothiophate, tacrine, edrophonium, isoflurophate, pyridostigmine, demecarium, ambenonium, donepezil, pralidoxime, rivastigmine, gallamine triethiodide, thiamine, huperzine A, physostigmine, galanthamine
-4.995	ENSG00000135925		WNT10A	wingless-type MMTV integration site family, member 10A	Extracellular Space	other
-5.090	ENSG00000135218		CD36	CD36 molecule (thrombospondin receptor)	Plasma Membrane	transmembrane receptor
-6.077	ENSG00000183691		NOG	noggin	Extracellular Space	growth factor
-6.653	ENSG00000136235		GPNMB	glycoprotein (transmembrane) nmb	Plasma Membrane	enzyme
-10.000	ENSG00000148655		C10orf11	chromosome 10 open reading frame 11	Other	other
-10.000	ENSG00000198723		C19orf45	chromosome 19 open reading frame 45	Other	other
-10.000	ENSG00000183625		CCR3	chemokine (C-C motif) receptor 3	Plasma Membrane	G-protein coupled receptor
-10.000	ENSG00000156284		CLDN8	claudin 8	Plasma Membrane	other
-10.000	ENSG00000198759		EGFL6	EGF-like-domain, multiple 6	Extracellular Space	other
-10.000	ENSG00000248587		GDNF-AS1	GDNF antisense RNA 1 (head to head)	Other	other
-10.000	ENSG00000087258		GNAO1	guanine nucleotide binding protein (G protein), alpha activating activity polypeptide O	Plasma Membrane	enzyme
-10.000	ENSG00000106302		HYAL4	hyaluronoglucosaminidase 4	Plasma Membrane	enzyme	hyaluronic acid, hylan
-10.000	ENSG00000132854		KANK4	KN motif and ankyrin repeat domains 4	Cytoplasm	other
-10.000	ENSG00000168427		KLHL30	kelch-like family member 30	Other	other
-10.000	ENSG00000248713		LOC285556	uncharacterized LOC285556	Other	other
-10.000	ENSG00000207811		mir-34	microRNA 34a	Cytoplasm	microRNA
-10.000	ENSG00000231924		PSG1	pregnancy specific beta-1-glycoprotein 1	Extracellular Space	other
-10.000	ENSG00000170848		PSG6	pregnancy specific beta-1-glycoprotein 6	Extracellular Space	other
-10.000	ENSG00000125384		PTGER2	prostaglandin E receptor 2 (subtype EP2), 53kDa	Plasma Membrane	G-protein coupled receptor	misoprostol, prostaglandin E2, prostaglandin E1, CP 533536, diclofenac/misoprostol
-10.000	ENSG00000018280		SLC11A1	solute carrier family 11 (proton-coupled divalent metal ion transporter), member 1	Plasma Membrane	transporter
-10.000	ENSG00000101222		SPEF1	sperm flagellar 1	Cytoplasm	other
