# Supplementary material for: The Aryl Hydrocarbon Receptor Governs Epithelial Cell Invasion during Oropharyngeal Candidiasis
Source: mBio. 2017 Mar 21;8(2):e00025-17. doi: 10.1128/mBio.00025-17 (PMC5362030; doi:10.1128/mBio.00025-17)
Supplement: TABLE S2 [file mbo002173240st2.xlsx]

## Sheet: GO TERM_PANTHER TEST
GO biological process complete	Homo sapiens - REFLIST (20972)	upload_1 (1586)	upload_1 (expected)	upload_1 (over/under)	upload_1 (fold Enrichment)	upload_1 (P-value)
Unclassified (UNCLASSIFIED)	4069	187	307.72	-	0.61	0
immune response (GO:0006955)	1105	229	83.57	+	2.74	1.91e-38
defense response (GO:0006952)	1236	232	93.47	+	2.48	1.75e-32
immune system process (GO:0002376)	2013	317	152.23	+	2.08	7.02e-32
response to cytokine (GO:0034097)	731	167	55.28	+	3.02	1.27e-31
response to stimulus (GO:0050896)	7565	804	572.1	+	1.41	8.68e-29
response to organic substance (GO:0010033)	2584	366	195.41	+	1.87	1.44e-28
innate immune response (GO:0045087)	618	144	46.74	+	3.08	1.29e-27
regulation of immune system process (GO:0002682)	1397	235	105.65	+	2.22	4.39e-26
cellular response to organic substance (GO:0071310)	1887	285	142.7	+	2	4.13e-25
response to external stimulus (GO:0009605)	1835	279	138.77	+	2.01	6.54e-25
response to stress (GO:0006950)	3301	423	249.64	+	1.69	7.54e-25
cellular response to cytokine stimulus (GO:0071345)	622	139	47.04	+	2.96	8.65e-25
cellular response to chemical stimulus (GO:0070887)	2310	327	174.69	+	1.87	9.81e-25
regulation of multicellular organismal process (GO:0051239)	2619	357	198.06	+	1.8	1.41e-24
cytokine-mediated signaling pathway (GO:0019221)	462	116	34.94	+	3.32	2.85e-24
positive regulation of biological process (GO:0048518)	5104	577	385.99	+	1.49	6.5e-23
regulation of response to stimulus (GO:0048583)	3640	447	275.27	+	1.62	8.74e-23
negative regulation of biological process (GO:0048519)	4490	520	339.55	+	1.53	5.52e-22
response to interferon-gamma (GO:0034341)	144	60	10.89	+	5.51	1.73e-21
response to biotic stimulus (GO:0009607)	876	163	66.25	+	2.46	3.55e-21
single-organism cellular process (GO:0044763)	10980	1032	830.36	+	1.24	7.33e-21
response to other organism (GO:0051707)	844	158	63.83	+	2.48	1.12e-20
response to external biotic stimulus (GO:0043207)	844	158	63.83	+	2.48	1.12e-20
single-organism process (GO:0044699)	12314	1127	931.24	+	1.21	1.13e-20
positive regulation of immune system process (GO:0002684)	878	160	66.4	+	2.41	7.99e-20
response to chemical (GO:0042221)	3866	456	292.36	+	1.56	8.96e-20
regulation of cytokine production (GO:0001817)	569	119	43.03	+	2.77	1.85e-18
positive regulation of response to stimulus (GO:0048584)	1910	266	144.44	+	1.84	3.94e-18
single-multicellular organism process (GO:0044707)	5301	573	400.89	+	1.43	5.86e-18
defense response to virus (GO:0051607)	165	59	12.48	+	4.73	6.71e-18
regulation of defense response (GO:0031347)	759	141	57.4	+	2.46	8.45e-18
negative regulation of cellular process (GO:0048523)	4162	474	314.75	+	1.51	9.51e-18
positive regulation of cellular process (GO:0048522)	4625	510	349.76	+	1.46	9.31e-17
immune effector process (GO:0002252)	483	104	36.53	+	2.85	1.23e-16
regulation of response to stress (GO:0080134)	1353	204	102.32	+	1.99	1.36e-16
response to virus (GO:0009615)	250	71	18.91	+	3.76	1.46e-16
cell surface receptor signaling pathway (GO:0007166)	2158	285	163.2	+	1.75	1.6e-16
regulation of cell proliferation (GO:0042127)	1533	222	115.93	+	1.91	2.4e-16
regulation of immune response (GO:0050776)	862	149	65.19	+	2.29	3.62e-16
cell communication (GO:0007154)	5197	556	393.02	+	1.41	3.82e-16
biological regulation (GO:0065007)	11443	1044	865.37	+	1.21	4.21e-16
single organism signaling (GO:0044700)	5107	548	386.22	+	1.42	4.64e-16
signaling (GO:0023052)	5110	548	386.44	+	1.42	5.27e-16
cellular response to stimulus (GO:0051716)	6129	630	463.5	+	1.36	2.16e-15
system development (GO:0048731)	3938	444	297.81	+	1.49	2.4e-15
response to type I interferon (GO:0034340)	67	36	5.07	+	7.11	2.79e-15
developmental process (GO:0032502)	5297	560	400.58	+	1.4	3.35e-15
cellular response to interferon-gamma (GO:0071346)	122	47	9.23	+	5.09	5.57e-15
positive regulation of multicellular organismal process (GO:0051240)	1420	206	107.39	+	1.92	5.7e-15
defense response to other organism (GO:0098542)	491	101	37.13	+	2.72	9.43e-15
regulation of cell communication (GO:0010646)	3006	357	227.33	+	1.57	1.66e-14
response to oxygen-containing compound (GO:1901700)	1418	204	107.24	+	1.9	2.09e-14
regulation of signaling (GO:0023051)	3055	361	231.03	+	1.56	2.15e-14
type I interferon signaling pathway (GO:0060337)	63	34	4.76	+	7.14	2.36e-14
cellular response to type I interferon (GO:0071357)	63	34	4.76	+	7.14	2.36e-14
anatomical structure development (GO:0048856)	4966	528	375.55	+	1.41	2.41e-14
negative regulation of multicellular organismal process (GO:0051241)	998	159	75.47	+	2.11	3.08e-14
single-organism developmental process (GO:0044767)	5210	548	394	+	1.39	3.17e-14
regulation of biological process (GO:0050789)	10826	989	818.71	+	1.21	3.73e-14
regulation of response to external stimulus (GO:0032101)	797	136	60.27	+	2.26	4.91e-14
multicellular organism development (GO:0007275)	4532	488	342.73	+	1.42	1.05e-13
response to lipid (GO:0033993)	858	142	64.89	+	2.19	1.06e-13
interferon-gamma-mediated signaling pathway (GO:0060333)	71	35	5.37	+	6.52	1.16e-13
regulation of multicellular organismal development (GO:2000026)	1691	229	127.88	+	1.79	1.24e-13
animal organ development (GO:0048513)	2811	335	212.58	+	1.58	1.68e-13
regulation of developmental process (GO:0050793)	2278	284	172.27	+	1.65	3.75e-13
signal transduction (GO:0007165)	4765	505	360.35	+	1.4	4.1e-13
regulation of localization (GO:0032879)	2447	299	185.05	+	1.62	6.21e-13
regulation of signal transduction (GO:0009966)	2707	322	204.72	+	1.57	1.13e-12
positive regulation of cytokine production (GO:0001819)	373	81	28.21	+	2.87	1.48e-12
regulation of cell adhesion (GO:0030155)	650	115	49.16	+	2.34	1.77e-12
inflammatory response (GO:0006954)	470	93	35.54	+	2.62	2.36e-12
biological_process (GO:0008150)	16903	1399	1278.28	+	1.09	2.36e-12
regulation of cell differentiation (GO:0045595)	1520	206	114.95	+	1.79	6.35e-12
anatomical structure morphogenesis (GO:0009653)	2076	260	157	+	1.66	6.53e-12
positive regulation of cell communication (GO:0010647)	1513	203	114.42	+	1.77	2.84e-11
positive regulation of signaling (GO:0023056)	1518	203	114.8	+	1.77	3.9e-11
positive regulation of immune response (GO:0050778)	569	102	43.03	+	2.37	4.22e-11
multicellular organismal process (GO:0032501)	6356	625	480.67	+	1.3	6.68e-11
positive regulation of signal transduction (GO:0009967)	1391	189	105.19	+	1.8	9.35e-11
cell differentiation (GO:0030154)	3210	358	242.76	+	1.47	1.39e-10
multi-organism process (GO:0051704)	2251	271	170.23	+	1.59	1.43e-10
regulation of cellular process (GO:0050794)	10301	930	779.01	+	1.19	1.49e-10
tissue development (GO:0009888)	1513	200	114.42	+	1.75	1.91e-10
negative regulation of viral genome replication (GO:0045071)	49	26	3.71	+	7.02	3.05e-10
negative regulation of viral process (GO:0048525)	105	37	7.94	+	4.66	4.03e-10
negative regulation of multi-organism process (GO:0043901)	153	45	11.57	+	3.89	4.29e-10
response to lipopolysaccharide (GO:0032496)	314	68	23.75	+	2.86	4.51e-10
regulation of cell activation (GO:0050865)	498	91	37.66	+	2.42	4.53e-10
negative regulation of cell proliferation (GO:0008285)	648	108	49	+	2.2	6.5e-10
cellular process (GO:0009987)	14388	1221	1088.09	+	1.12	7.12e-10
negative regulation of viral life cycle (GO:1903901)	86	33	6.5	+	5.07	9.54e-10
response to molecule of bacterial origin (GO:0002237)	328	69	24.8	+	2.78	1.11e-09
regulation of biological quality (GO:0065008)	3460	375	261.66	+	1.43	1.45e-09
cellular developmental process (GO:0048869)	3428	372	259.24	+	1.43	1.6e-09
regulation of immune effector process (GO:0002697)	421	80	31.84	+	2.51	2.26e-09
positive regulation of intracellular signal transduction (GO:1902533)	889	132	67.23	+	1.96	3.96e-09
regulation of innate immune response (GO:0045088)	361	71	27.3	+	2.6	1.08e-08
negative regulation of response to stimulus (GO:0048585)	1376	180	104.06	+	1.73	1.08e-08
regulation of molecular function (GO:0065009)	2843	316	215	+	1.47	1.24e-08
positive regulation of metabolic process (GO:0009893)	2966	326	224.3	+	1.45	1.89e-08
regulation of apoptotic process (GO:0042981)	1403	181	106.1	+	1.71	2.9e-08
regulation of multi-organism process (GO:0043900)	469	83	35.47	+	2.34	2.93e-08
cell death (GO:0008219)	955	136	72.22	+	1.88	3.1e-08
viral process (GO:0016032)	822	122	62.16	+	1.96	3.29e-08
regulation of programmed cell death (GO:0043067)	1416	182	107.08	+	1.7	3.4e-08
regulation of intracellular signal transduction (GO:1902531)	1688	208	127.65	+	1.63	3.68e-08
multi-organism cellular process (GO:0044764)	825	122	62.39	+	1.96	4.13e-08
interspecies interaction between organisms (GO:0044419)	863	126	65.26	+	1.93	4.14e-08
symbiosis, encompassing mutualism through parasitism (GO:0044403)	863	126	65.26	+	1.93	4.14e-08
detection of chemical stimulus involved in sensory perception of smell (GO:0050911)	422	2	31.91	-	< 0.2	4.58e-08
programmed cell death (GO:0012501)	914	131	69.12	+	1.9	5.2e-08
blood vessel morphogenesis (GO:0048514)	374	71	28.28	+	2.51	5.21e-08
regulation of leukocyte activation (GO:0002694)	465	81	35.17	+	2.3	1.14e-07
regulation of cell death (GO:0010941)	1509	188	114.12	+	1.65	1.89e-07
regulation of cell migration (GO:0030334)	676	104	51.12	+	2.03	1.9e-07
positive regulation of developmental process (GO:0051094)	1172	155	88.63	+	1.75	2.11e-07
negative regulation of immune system process (GO:0002683)	362	68	27.38	+	2.48	2.27e-07
regulation of cell motility (GO:2000145)	725	109	54.83	+	1.99	2.33e-07
detection of stimulus involved in sensory perception (GO:0050906)	523	6	39.55	-	< 0.2	2.35e-07
positive regulation of cell adhesion (GO:0045785)	389	71	29.42	+	2.41	2.89e-07
regulation of viral genome replication (GO:0045069)	78	28	5.9	+	4.75	3.02e-07
regulation of cellular component movement (GO:0051270)	785	115	59.37	+	1.94	3.03e-07
antigen processing and presentation (GO:0019882)	216	49	16.33	+	3	3.16e-07
positive regulation of macromolecule metabolic process (GO:0010604)	2769	302	209.4	+	1.44	3.69e-07
blood vessel development (GO:0001568)	460	79	34.79	+	2.27	3.93e-07
regulation of leukocyte cell-cell adhesion (GO:1903037)	310	61	23.44	+	2.6	4.02e-07
regulation of symbiosis, encompassing mutualism through parasitism (GO:0043903)	376	69	28.43	+	2.43	4.35e-07
regulation of cell-cell adhesion (GO:0022407)	385	70	29.12	+	2.4	4.68e-07
regulation of viral process (GO:0050792)	352	66	26.62	+	2.48	4.78e-07
negative regulation of developmental process (GO:0051093)	822	118	62.16	+	1.9	5.59e-07
positive regulation of cell proliferation (GO:0008284)	842	120	63.68	+	1.88	5.9e-07
regulation of locomotion (GO:0040012)	756	111	57.17	+	1.94	5.93e-07
positive regulation of cellular metabolic process (GO:0031325)	2784	302	210.54	+	1.43	6.62e-07
positive regulation of molecular function (GO:0044093)	1822	215	137.79	+	1.56	7.13e-07
circulatory system development (GO:0072359)	808	116	61.1	+	1.9	8.13e-07
cardiovascular system development (GO:0072358)	808	116	61.1	+	1.9	8.13e-07
cellular response to oxygen-containing compound (GO:1901701)	818	117	61.86	+	1.89	8.36e-07
response to bacterium (GO:0009617)	521	85	39.4	+	2.16	8.65e-07
antigen processing and presentation of peptide antigen (GO:0048002)	179	43	13.54	+	3.18	8.83e-07
regulation of transport (GO:0051049)	1805	213	136.5	+	1.56	8.84e-07
response to wounding (GO:0009611)	568	90	42.95	+	2.1	1.04e-06
detection of chemical stimulus involved in sensory perception (GO:0050907)	471	5	35.62	-	< 0.2	1.13e-06
response to organic cyclic compound (GO:0014070)	902	125	68.21	+	1.83	1.29e-06
regulation of T cell activation (GO:0050863)	297	58	22.46	+	2.58	1.58e-06
apoptotic process (GO:0006915)	892	123	67.46	+	1.82	2.46e-06
positive regulation of defense response (GO:0031349)	367	66	27.75	+	2.38	2.55e-06
RNA processing (GO:0006396)	860	22	65.04	-	0.34	2.6e-06
vasculature development (GO:0001944)	481	79	36.38	+	2.17	2.95e-06
locomotion (GO:0040011)	1075	141	81.3	+	1.73	3.07e-06
sensory perception of smell (GO:0007608)	452	5	34.18	-	< 0.2	4.01e-06
negative regulation of cell differentiation (GO:0045596)	614	93	46.43	+	2	4.8e-06
regulation of phosphorylation (GO:0042325)	1396	171	105.57	+	1.62	5.76e-06
extracellular matrix organization (GO:0030198)	309	58	23.37	+	2.48	6.63e-06
extracellular structure organization (GO:0043062)	310	58	23.44	+	2.47	7.44e-06
positive regulation of cell differentiation (GO:0045597)	843	116	63.75	+	1.82	9.06e-06
regulation of lymphocyte activation (GO:0051249)	407	69	30.78	+	2.24	1.11e-05
positive regulation of protein metabolic process (GO:0051247)	1495	179	113.06	+	1.58	1.18e-05
negative regulation of cytokine production (GO:0001818)	211	45	15.96	+	2.82	1.27e-05
angiogenesis (GO:0001525)	299	56	22.61	+	2.48	1.39e-05
regulation of type I interferon production (GO:0032479)	112	31	8.47	+	3.66	1.4e-05
intracellular signal transduction (GO:0035556)	1599	188	120.92	+	1.55	1.7e-05
positive regulation of cellular protein metabolic process (GO:0032270)	1409	170	106.56	+	1.6	1.88e-05
regulation of hemopoiesis (GO:1903706)	312	57	23.59	+	2.42	2.38e-05
single-organism metabolic process (GO:0044710)	3383	345	255.84	+	1.35	2.47e-05
epithelium development (GO:0060429)	900	120	68.06	+	1.76	2.74e-05
regulation of protein metabolic process (GO:0051246)	2499	268	188.99	+	1.42	2.97e-05
biological adhesion (GO:0022610)	1292	158	97.71	+	1.62	3.05e-05
negative regulation of macromolecule metabolic process (GO:0010605)	2265	247	171.29	+	1.44	3.36e-05
positive regulation of cellular component movement (GO:0051272)	420	69	31.76	+	2.17	3.8e-05
leukocyte differentiation (GO:0002521)	300	55	22.69	+	2.42	3.99e-05
negative regulation of metabolic process (GO:0009892)	2462	264	186.19	+	1.42	4.04e-05
anatomical structure formation involved in morphogenesis (GO:0048646)	977	127	73.89	+	1.72	4.05e-05
activation of immune response (GO:0002253)	430	70	32.52	+	2.15	4.21e-05
cell adhesion (GO:0007155)	1288	157	97.4	+	1.61	4.24e-05
cell activation (GO:0001775)	578	86	43.71	+	1.97	4.78e-05
organ morphogenesis (GO:0009887)	863	115	65.26	+	1.76	6.08e-05
positive regulation of cell activation (GO:0050867)	321	57	24.28	+	2.35	6.29e-05
positive regulation of cell motility (GO:2000147)	408	67	30.85	+	2.17	6.45e-05
regulation of catalytic activity (GO:0050790)	2352	253	177.87	+	1.42	6.95e-05
antigen processing and presentation of exogenous peptide antigen (GO:0002478)	163	37	12.33	+	3	7.34e-05
regulation of protein phosphorylation (GO:0001932)	1301	157	98.39	+	1.6	8.1e-05
positive regulation of phosphorus metabolic process (GO:0010562)	1051	133	79.48	+	1.67	8.31e-05
positive regulation of phosphate metabolic process (GO:0045937)	1051	133	79.48	+	1.67	8.31e-05
positive regulation of locomotion (GO:0040017)	420	68	31.76	+	2.14	8.56e-05
regulation of phosphate metabolic process (GO:0019220)	1624	187	122.81	+	1.52	8.56e-05
regulation of phosphorus metabolic process (GO:0051174)	1625	187	122.89	+	1.52	8.94e-05
positive regulation of cell migration (GO:0030335)	394	65	29.8	+	2.18	9.09e-05
regulation of leukocyte proliferation (GO:0070663)	210	43	15.88	+	2.71	9.16e-05
regulation of viral life cycle (GO:1903900)	172	38	13.01	+	2.92	9.37e-05
cellular response to molecule of bacterial origin (GO:0071219)	150	35	11.34	+	3.09	9.4e-05
positive regulation of phosphorylation (GO:0042327)	933	121	70.56	+	1.71	0.000108
cellular response to lipopolysaccharide (GO:0071222)	144	34	10.89	+	3.12	0.000114
positive regulation of MAPK cascade (GO:0043410)	479	74	36.22	+	2.04	0.000128
regulation of T cell differentiation (GO:0045580)	110	29	8.32	+	3.49	0.00013
regulation of protein modification process (GO:0031399)	1670	190	126.29	+	1.5	0.000152
regulation of cellular protein metabolic process (GO:0032268)	2340	250	176.96	+	1.41	0.000155
RNA splicing, via transesterification reactions (GO:0000375)	273	1	20.65	-	< 0.2	0.000169
cellular response to biotic stimulus (GO:0071216)	169	37	12.78	+	2.9	0.000182
response to hormone (GO:0009725)	801	107	60.58	+	1.77	0.000182
response to steroid hormone (GO:0048545)	358	60	27.07	+	2.22	0.000193
adaptive immune response (GO:0002250)	281	51	21.25	+	2.4	0.000195
antigen processing and presentation of exogenous antigen (GO:0019884)	170	37	12.86	+	2.88	0.000211
chemotaxis (GO:0006935)	476	73	36	+	2.03	0.000212
negative regulation of cell communication (GO:0010648)	1205	146	91.13	+	1.6	0.000219
regulation of mononuclear cell proliferation (GO:0032944)	201	41	15.2	+	2.7	0.00022
regulation of leukocyte differentiation (GO:1902105)	241	46	18.23	+	2.52	0.000224
leukocyte activation (GO:0045321)	422	67	31.91	+	2.1	0.000226
mRNA splicing, via spliceosome (GO:0000398)	269	1	20.34	-	< 0.2	0.000226
RNA splicing, via transesterification reactions with bulged adenosine as nucleophile (GO:0000377)	269	1	20.34	-	< 0.2	0.000226
taxis (GO:0042330)	477	73	36.07	+	2.02	0.00023
negative regulation of signal transduction (GO:0009968)	1104	136	83.49	+	1.63	0.000267
negative regulation of signaling (GO:0023057)	1209	146	91.43	+	1.6	0.000267
regulation of inflammatory response (GO:0050727)	301	53	22.76	+	2.33	0.000272
mRNA processing (GO:0006397)	439	7	33.2	-	0.21	0.000276
response to acid chemical (GO:0001101)	293	52	22.16	+	2.35	0.000287
regulation of secretion (GO:0051046)	690	95	52.18	+	1.82	0.000296
leukocyte cell-cell adhesion (GO:0007159)	260	48	19.66	+	2.44	0.000303
response to interferon-beta (GO:0035456)	23	13	1.74	+	7.47	0.000337
negative regulation of cellular metabolic process (GO:0031324)	2283	243	172.65	+	1.41	0.000347
positive regulation of leukocyte activation (GO:0002696)	313	54	23.67	+	2.28	0.000387
leukocyte aggregation (GO:0070486)	230	44	17.39	+	2.53	0.000418
T cell aggregation (GO:0070489)	222	43	16.79	+	2.56	0.000423
T cell activation (GO:0042110)	222	43	16.79	+	2.56	0.000423
localization of cell (GO:0051674)	856	111	64.73	+	1.71	0.000442
cell motility (GO:0048870)	856	111	64.73	+	1.71	0.000442
positive regulation of lymphocyte activation (GO:0051251)	289	51	21.86	+	2.33	0.000459
regulation of lymphocyte proliferation (GO:0050670)	199	40	15.05	+	2.66	0.000473
lymphocyte activation (GO:0046649)	350	58	26.47	+	2.19	0.000478
positive regulation of catalytic activity (GO:0043085)	1546	176	116.92	+	1.51	0.00052
lymphocyte aggregation (GO:0071593)	224	43	16.94	+	2.54	0.000538
positive regulation of protein phosphorylation (GO:0001934)	890	114	67.31	+	1.69	0.000539
response to endogenous stimulus (GO:0009719)	1408	163	106.48	+	1.53	0.000598
positive regulation of transport (GO:0051050)	933	118	70.56	+	1.67	0.000604
RNA splicing (GO:0008380)	374	5	28.28	-	< 0.2	0.000648
positive regulation of leukocyte cell-cell adhesion (GO:1903039)	218	42	16.49	+	2.55	0.000692
movement of cell or subcellular component (GO:0006928)	1305	153	98.69	+	1.55	0.000738
negative regulation of innate immune response (GO:0045824)	39	16	2.95	+	5.42	0.000768
regulation of secretion by cell (GO:1903530)	636	88	48.1	+	1.83	0.000768
response to abiotic stimulus (GO:0009628)	1053	129	79.63	+	1.62	0.000827
positive regulation of protein modification process (GO:0031401)	1140	137	86.21	+	1.59	0.000953
cell migration (GO:0016477)	779	102	58.91	+	1.73	0.000995
response to nitrogen compound (GO:1901698)	881	112	66.63	+	1.68	0.00102
regulation of lymphocyte differentiation (GO:0045619)	136	31	10.28	+	3.01	0.00104
tube development (GO:0035295)	563	80	42.58	+	1.88	0.00104
positive regulation of response to external stimulus (GO:0032103)	263	47	19.89	+	2.36	0.00105
positive regulation of immune effector process (GO:0002699)	159	34	12.02	+	2.83	0.00114
positive regulation of cell-cell adhesion (GO:0022409)	247	45	18.68	+	2.41	0.00115
regulation of sequence-specific DNA binding transcription factor activity (GO:0051090)	371	59	28.06	+	2.1	0.00142
negative regulation of response to external stimulus (GO:0032102)	258	46	19.51	+	2.36	0.00152
regulation of anatomical structure morphogenesis (GO:0022603)	1046	127	79.1	+	1.61	0.00167
regulation of epithelial cell proliferation (GO:0050678)	294	50	22.23	+	2.25	0.00182
positive regulation of T cell activation (GO:0050870)	210	40	15.88	+	2.52	0.00185
negative regulation of defense response (GO:0031348)	148	32	11.19	+	2.86	0.00206
T cell differentiation (GO:0030217)	126	29	9.53	+	3.04	0.00214
regulation of hydrolase activity (GO:0051336)	1351	155	102.17	+	1.52	0.00218
homeostatic process (GO:0042592)	1374	157	103.91	+	1.51	0.0023
adaptive immune response based on somatic recombination of immune receptors built from immunoglobulin superfamily domains (GO:0002460)	149	32	11.27	+	2.84	0.00238
regulation of endopeptidase activity (GO:0052548)	377	59	28.51	+	2.07	0.00239
negative regulation of cell death (GO:0060548)	897	112	67.84	+	1.65	0.00243
regulation of metabolic process (GO:0019222)	6117	555	462.6	+	1.2	0.00243
regulation of vasculature development (GO:1901342)	238	43	18	+	2.39	0.00267
mRNA metabolic process (GO:0016071)	621	17	46.96	-	0.36	0.00278
positive regulation of leukocyte proliferation (GO:0070665)	143	31	10.81	+	2.87	0.00298
negative regulation of gene expression (GO:0010629)	1425	161	107.77	+	1.49	0.00314
response to corticosteroid (GO:0031960)	183	36	13.84	+	2.6	0.0035
positive regulation of innate immune response (GO:0045089)	249	44	18.83	+	2.34	0.00352
positive regulation of sequence-specific DNA binding transcription factor activity (GO:0051091)	233	42	17.62	+	2.38	0.00386
response to interferon-alpha (GO:0035455)	20	11	1.51	+	7.27	0.00475
sensory perception of chemical stimulus (GO:0007606)	527	13	39.85	-	0.33	0.00475
regulation of macromolecule metabolic process (GO:0060255)	5759	524	435.52	+	1.2	0.00477
regulation of MAPK cascade (GO:0043408)	675	89	51.05	+	1.74	0.00482
regulation of protein secretion (GO:0050708)	396	60	29.95	+	2	0.00534
cellular response to lipid (GO:0071396)	453	66	34.26	+	1.93	0.00568
negative regulation of programmed cell death (GO:0043069)	831	104	62.84	+	1.65	0.00586
response to organonitrogen compound (GO:0010243)	780	99	58.99	+	1.68	0.00597
single organismal cell-cell adhesion (GO:0016337)	446	65	33.73	+	1.93	0.00682
response to tumor necrosis factor (GO:0034612)	239	42	18.07	+	2.32	0.00731
single-organism catabolic process (GO:0044712)	743	95	56.19	+	1.69	0.00739
negative regulation of biosynthetic process (GO:0009890)	1447	161	109.43	+	1.47	0.00764
nervous system development (GO:0007399)	2138	222	161.69	+	1.37	0.00875
hemopoiesis (GO:0030097)	517	72	39.1	+	1.84	0.00896
negative regulation of cell adhesion (GO:0007162)	224	40	16.94	+	2.36	0.00898
positive regulation of apoptotic process (GO:0043065)	576	78	43.56	+	1.79	0.00912
wound healing (GO:0042060)	470	67	35.54	+	1.89	0.00975
negative regulation of apoptotic process (GO:0043066)	820	102	62.01	+	1.64	0.00975
response to hypoxia (GO:0001666)	295	48	22.31	+	2.15	0.0105
response to decreased oxygen levels (GO:0036293)	304	49	22.99	+	2.13	0.0106
positive regulation of mononuclear cell proliferation (GO:0032946)	137	29	10.36	+	2.8	0.0111
regulation of primary metabolic process (GO:0080090)	5748	520	434.69	+	1.2	0.0111
positive regulation of ERK1 and ERK2 cascade (GO:0070374)	177	34	13.39	+	2.54	0.012
positive regulation of programmed cell death (GO:0043068)	581	78	43.94	+	1.78	0.0125
regulation of body fluid levels (GO:0050878)	503	70	38.04	+	1.84	0.0129
apoptotic signaling pathway (GO:0097190)	289	47	21.86	+	2.15	0.0137
regulation of peptidase activity (GO:0052547)	399	59	30.17	+	1.96	0.0139
detection of chemical stimulus (GO:0009593)	506	13	38.27	-	0.34	0.0143
cytokine production (GO:0001816)	124	27	9.38	+	2.88	0.0151
positive regulation of protein secretion (GO:0050714)	212	38	16.03	+	2.37	0.0151
response to glucocorticoid (GO:0051384)	171	33	12.93	+	2.55	0.0155
negative regulation of cellular biosynthetic process (GO:0031327)	1421	157	107.46	+	1.46	0.0156
single organism cell adhesion (GO:0098602)	469	66	35.47	+	1.86	0.0178
ribonucleoprotein complex biogenesis (GO:0022613)	459	11	34.71	-	0.32	0.0181
positive regulation of NF-kappaB transcription factor activity (GO:0051092)	133	28	10.06	+	2.78	0.0185
epithelial cell differentiation (GO:0030855)	489	68	36.98	+	1.84	0.0186
regulation of kinase activity (GO:0043549)	792	98	59.89	+	1.64	0.0196
positive regulation of leukocyte migration (GO:0002687)	111	25	8.39	+	2.98	0.0201
regulation of cellular metabolic process (GO:0031323)	5802	522	438.77	+	1.19	0.0203
positive regulation of endopeptidase activity (GO:0010950)	142	29	10.74	+	2.7	0.022
regulation of organ morphogenesis (GO:2000027)	250	42	18.91	+	2.22	0.022
regulation of cytokine secretion (GO:0050707)	150	30	11.34	+	2.64	0.0224
positive regulation of hemopoiesis (GO:1903708)	166	32	12.55	+	2.55	0.0225
regulation of response to biotic stimulus (GO:0002831)	233	40	17.62	+	2.27	0.0228
regulation of angiogenesis (GO:0045765)	216	38	16.33	+	2.33	0.0231
negative regulation of cellular component movement (GO:0051271)	251	42	18.98	+	2.21	0.0242
positive regulation of lymphocyte proliferation (GO:0050671)	135	28	10.21	+	2.74	0.0244
response to vitamin D (GO:0033280)	34	13	2.57	+	5.06	0.0254
aging (GO:0007568)	278	45	21.02	+	2.14	0.0254
regulation of peptidyl-tyrosine phosphorylation (GO:0050730)	217	38	16.41	+	2.32	0.0256
regulation of proteolysis (GO:0030162)	705	89	53.32	+	1.67	0.0267
regulation of defense response to virus by host (GO:0050691)	128	27	9.68	+	2.79	0.0269
response to oxygen levels (GO:0070482)	324	50	24.5	+	2.04	0.0272
leukocyte mediated immunity (GO:0002443)	184	34	13.91	+	2.44	0.0273
immune system development (GO:0002520)	605	79	45.75	+	1.73	0.0291
signal transduction by protein phosphorylation (GO:0023014)	409	59	30.93	+	1.91	0.0292
positive regulation of tumor necrosis factor superfamily cytokine production (GO:1903557)	58	17	4.39	+	3.88	0.0295
JAK-STAT cascade (GO:0007259)	52	16	3.93	+	4.07	0.031
STAT cascade (GO:0097696)	52	16	3.93	+	4.07	0.031
multicellular organism metabolic process (GO:0044236)	93	22	7.03	+	3.13	0.0371
multicellular organismal macromolecule metabolic process (GO:0044259)	79	20	5.97	+	3.35	0.0374
positive regulation of proteolysis (GO:0045862)	357	53	27	+	1.96	0.0412
cellular response to external stimulus (GO:0071496)	266	43	20.12	+	2.14	0.043
cellular response to endogenous stimulus (GO:0071495)	1010	117	76.38	+	1.53	0.0445
regulation of ERK1 and ERK2 cascade (GO:0070372)	249	41	18.83	+	2.18	0.046
response to extracellular stimulus (GO:0009991)	455	63	34.41	+	1.83	0.0493
Analysis Type:	PANTHER Overrepresentation Test (release 20160715)
Annotation Version and Release Date:	GO Ontology database Released 2016-08-22
Analyzed List:	upload_1 (Homo sapiens)
Reference List:	Homo sapiens (all genes in database)
Bonferroni correction:	TRUE
PANTHER version 10: expanded protein families and functions, and analysis tools.
Huaiyu Mi, Sagar Poudel, Anushya Muruganujan John T Casagrande and Paul D. Thomas
Nucl. Acids Res. (2016) doi: 10.1093/nar/gkv1194
